# Supplementary material for: Construction and assessment of prediction rules for binary outcome in the presence of missing predictor data using multiple imputation and cross‐validation: Methodological approach and data‐based evaluation
Source: Biom J. 2020 Feb 13;62(3):724–41. doi: 10.1002/bimj.201800289 (PMC7217034; doi:10.1002/bimj.201800289)
Supplement: Supplementary file 2 — SUPPORTING INFORMATION [file BIMJ-62-724-s001.zip]

Archive with 52 entries (41 files):
- Code_and_Data/
- Code_and_Data/CLLdata/
- Code_and_Data/CLLdata/Approaches_1_2_3_forCLL_Means_Replicates.R
- Code_and_Data/CLLdata/CLL_BMJ.rds
- Code_and_Data/CLLdata/Intermediate/
- Code_and_Data/CLLdata/Intermediate/BINREPS_1_CLL_k10_m1000.rds
- Code_and_Data/CLLdata/Intermediate/Binrep_1_CLL_k10_m10.rds
- Code_and_Data/CLLdata/Intermediate/Binrep_1_CLL_k10_m100.rds
- Code_and_Data/CLLdata/Intermediate/Binrep_1_CLL_k10_m1000.rds
- Code_and_Data/CLLdata/Intermediate/Binrep_2_CLL_k10_m10.rds
- Code_and_Data/CLLdata/Intermediate/Binrep_2_CLL_k10_m100.rds
- Code_and_Data/CLLdata/Intermediate/Binrep_2_CLL_k10_m1000.rds
- Code_and_Data/CLLdata/Intermediate/Binrep_3_CLL_k10_m10.rds
- Code_and_Data/CLLdata/Intermediate/Binrep_3_CLL_k10_m100.rds
- Code_and_Data/CLLdata/Intermediate/Binrep_3_CLL_k10_m1000.rds
- Code_and_Data/CLLdata/Intermediate/clldataresmat_CLL_Bin_MEAN.rds
- Code_and_Data/CLLdata/Intermediate/clldataresmat_CLL_Bin_MEAN_single.rds
- Code_and_Data/CLLdata/Intermediate/finaldata_CLL_bin.rds
- Code_and_Data/CLLdata/Intermediate/resmat_CLL_Bin.rds
- Code_and_Data/CLLdata/MakePics_CLL.R
- Code_and_Data/CLLdata/SummaryMeasuresScript_CLL_Brier.R
- Code_and_Data/CLLdata/SummaryMeasuresScript_CLL_Variance.R
- Code_and_Data/README.rtf
- Code_and_Data/Simulations/
- Code_and_Data/Simulations/Intermediate/
- Code_and_Data/Simulations/Intermediate/MAR_M1/
- Code_and_Data/Simulations/Intermediate/MAR_M1/Measures_MAR_M1.Rdata
- Code_and_Data/Simulations/Intermediate/MAR_M1/Summary_MAR_M1.Rdata
- Code_and_Data/Simulations/Intermediate/MAR_M10/
- Code_and_Data/Simulations/Intermediate/MAR_M10/Measures_MAR_M10.Rdata
- Code_and_Data/Simulations/Intermediate/MAR_M10/Summary_MAR_M10.Rdata
- Code_and_Data/Simulations/Intermediate/MAR_M100/
- Code_and_Data/Simulations/Intermediate/MAR_M100/Measures_MAR_M100.Rdata
- Code_and_Data/Simulations/Intermediate/MAR_M100/Summary_MAR_M100.Rdata
- Code_and_Data/Simulations/Intermediate/MCAR_M1/
- Code_and_Data/Simulations/Intermediate/MCAR_M1/Measures_MCAR_M1.Rdata
- Code_and_Data/Simulations/Intermediate/MCAR_M1/Summary_MCAR_M1.Rdata
- Code_and_Data/Simulations/Intermediate/MCAR_M10/
- Code_and_Data/Simulations/Intermediate/MCAR_M10/Measures_MCAR_M10.Rdata
- Code_and_Data/Simulations/Intermediate/MCAR_M10/Summary_MCAR_M10.Rdata
- Code_and_Data/Simulations/Intermediate/MCAR_M100/
- Code_and_Data/Simulations/Intermediate/MCAR_M100/Measures_MCAR_M100.Rdata
- Code_and_Data/Simulations/Intermediate/MCAR_M100/Summary_MCAR_M100.Rdata
- Code_and_Data/Simulations/MakePicsinR_Bias_MCAR.R
- Code_and_Data/Simulations/MakePicsinR_Brier_MCAR.R
- Code_and_Data/Simulations/MakePicsinR_var_MCAR.R
- Code_and_Data/Simulations/MakeTablesinR.R
- Code_and_Data/Simulations/SummaryMeasures_FinalTable_logreg_MCAR_M1.R
- Code_and_Data/Simulations/SummaryMeasures_function_logreg_ext.R
- Code_and_Data/Simulations/one_simulation_logreg.R
- Code_and_Data/Simulations/sim_scenario_MAR_logreg.R
- Code_and_Data/Simulations/sim_scenario_MCAR_logreg.R
