# Supplementary material for: Construction and assessment of prediction rules for binary outcome in the presence of missing predictor data using multiple imputation and cross‐validation: Methodological approach and data‐based evaluation
Source: Biom J. 2020 Feb 13;62(3):724–41. doi: 10.1002/bimj.201800289 (PMC7217034; doi:10.1002/bimj.201800289)
Supplement: Supplementary file 2 — SUPPORTING INFORMATION [file BIMJ-62-724-s001.zip › Code_and_Data/CLLdata/Approaches_1_2_3_forCLL_Means_Replicates.R]

# This file contains the algorithms which generate replicates of (cross-validated) predictions for the CLL data, with approaches 1, 2 and 3
# See section 3 of the paper for definition of the methods (as well as the flow-charts in figures 1 and 2)

#### Libraries ####
library(mice)

#### Data ####
# The data file (CLL_BMJ.rds) and all code must be in your working directory before proceeding
rm(list = ls(all = TRUE))
cll <- readRDS("CLL_BMJ.rds")

# Prepara data for analysis with binary outcome definition (see paper section 4)
final_data <- as.data.frame(cll[, -c(1)]) # Remove identifier

final_data$Censor <- final_data$srv5y_s
final_data$Stime  <- final_data$srv5y

final_data <-
  as.data.frame(final_data[, -c(9, 10)]) # Remove old censor,survival time

final_data$Censor[final_data$Stime > 12] <-
  0  # Apply an administrative censorship at t=12 months
final_data$Stime[final_data$Stime > 12]  <- 12

final_data$Status[final_data$Censor == 1]  <-
  1  # Define the "Status" variable
final_data$Status[final_data$Censor == 0] <-
  0  # as numeric -> 1:Dead, 0:Alive

# Check censoring versus event status
# At 1 year we have complete observation, at 2 years,  we have 38 incomplete records (censored and FU<24)
incomplete <- (final_data$Status == 0 & final_data$Stime < 12)
table(incomplete, final_data$Status)

#incomplete   0   1
#FALSE 464 184
#TRUE   46   0

final_data$Censor <- NULL # Remove old time and censor variables
final_data$Stime <- NULL
rm(cll) # Remove master data file
rm(incomplete)

#saveRDS(final_data,file="finaldata_CLL_bin.rds") # Save processed data before proceeding


# The codes below will run (10) replicate analyses (see part 5 of paper), generating predictions with approaches 1, 2 or 3 on the CLL data
# The results are used to generate picture 5 and 6 (see also sections 5.2 and 5.3)

#### APPROACH - 1 - Pool the predictions ####   Run 10 Replicate Analyses, for either 10, 100 or 1000 imutations
# Number of folds is kept to 10 always

# Load processed data file
# First clean workspace
rm(list = ls(all = TRUE))
final_data <- readRDS("finaldata_CLL_bin.rds")

expit <-
  function(x) {
    exp(x) / (1 + exp(x))
  } # Define expit function for use in software

#### First define some indices/constants ####

n  <- nrow(final_data)       # num of individuals
K  <- 10                     # num of CV folds
REP <- 10                      # number of replications

# Change the below line to either M=10, 100 or 1000 to get the results for 10, 100 or 1000 imputations
M  <- 10 # num of imputed datasets

set.seed(642987) # Set seed here

BINREPS <-
  array(NA, dim = c(n, M, REP)) # array storing the individual predictions across replications
Binrep_1 <-
  matrix(NA, nrow = n, ncol = REP) # matrix storing the mean-averaged predictions within each replication

for (rep in 1:REP) {
  # For loop across replications
  
  # Define some matrices to store results we need later
  Xb  <- matrix(NA, nrow = n, ncol = M)
  Pred <- matrix(NA, nrow = n, ncol = M)
  
  for (m in 1:M) {
    # Loop across all needed imputations for each replications
    
    folds <-
      split(sample(n, n, replace = F), as.factor(1:K)) # Define fold definition for each imputation
    
    for (k in 1:K) {
      # Loop across the folds within imputation
      
      folds[[k]] <- sort(folds[[k]])    # Sort the id of the k-th fold
      
      data_A1 <-
        final_data             # Make a copy of the original data to keep the latter unaffected
      
      # Remove the response (Status) from the test set
      data_A1[folds[[k]], c("Status")] <- NA
      
      ### Compute MI (once) in the whole dataset
      # Run an imputation with m = 1
      imp_data <- mice(data_A1,
        m = 1,
        maxit = 50,
        print = FALSE)
      
      data_compl <- complete(imp_data, 1)  # select the complete model
      
      # Fit a logistic model on the training set
      fit  <-
        glm(
          Status ~ . ,
          family = binomial("logit"),
          x = T,
          y = T,
          model = T,
          data = data_compl[-folds[[k]], ]
        )
      
      coef <-
        fit$coefficients             # Save the coefficients (length=18)
      
      X_m <-
        model.matrix( ~ ., data = data_compl)[, -19]   # Define the regression matrix and remove status
      Xb[folds[[k]], m] <-
        X_m[folds[[k]], ] %*% coef            # Compute X*b only for the test set (k-th fold)
      
      # Compute the Survival probability for each individual in the test set and save the predictions
      Pred[folds[[k]], m] <- expit(Xb[folds[[k]], m])
    }
  }
  print(rep) # print replication number
  
  # Save predictions in array across replications
  BINREPS[, , rep] <- Pred
  
  # Pool the predictions and save for each replicate analysis
  Binrep_1[, rep] <- apply(Pred, 1, mean)
}

# Now save results to the appropriate output file (these results are used in files SummaryMeasuresScript_CLL_Brier.R  and  SummaryMeasuresScript_CLL_Variance.R to calculate either Brier scores or variance measures based on the cross-validated predictions)
saveRDS(Binrep_1, file = "Binrep_1_CLL_k10_m10.rds") # Save Binrep_1 for k=10 and m=10
#saveRDS(Binrep_1,file="Binrep_1_CLL_k10_m100.rds") # Save Binrep_1 for k=10 and m=100
#saveRDS(Binrep_1,file="Binrep_1_CLL_k10_m1000.rds") # Save Binrep_1 for k=10 and m=1000

# Also save BINREPS results for m=1000, for use in calculation of Brier score with m=1 (see file SummaryMeasuresScript_CLL_Brier.R)
saveRDS(BINREPS, file = "BINREPS_1_CLL_k10_m1000.rds")


# Results from approaches 2 and 3 are generated with the code below.
#### APPROACH - 2 - Pool the coefficients ####   Run 10 Replicate Analyses
#### APPROACH - 3 - Pool the coefficients & average the imputations before predicting ####   Run 10 Replicate Analyses
# The code runs 10 Replicate Analyses, for either 10, 100 or 1000 imputations
# Number of folds is kept to 10 always

# first clean workspace
rm(list = ls(all = TRUE))
final_data <- readRDS("finaldata_CLL_bin.rds")

expit <-
  function(x) {
    exp(x) / (1 + exp(x))
  } # Define expit function for use in software

#### First define some indices/constants ####

n  <- nrow(final_data)       # num of individuals
K  <- 10                     # num of CV folds
J  <- 18     # num of covariates +1
REP <- 10                      # number of replications

# Change the below line to either M=10, 100 or 1000 to get the results for 10, 100 or 1000 imputations
M  <- 10 # num of imputed datasets

set.seed(985614) # Set seed here

BINREPS <-
  array(NA, dim = c(n, M, REP)) # array storing the individual predictions across replications - for approach 2

Binrep_2 <-
  matrix(NA, nrow = n, ncol = REP) # matrix storing the mean-averaged predictions within each replication - for approach 2
Binrep_3 <-
  matrix(NA, nrow = n, ncol = REP) # matrix storing the mean-averaged predictions within each replication - for approach 3
PI_appr2 <- Binrep_3 # storage for intermediate results

for (rep in 1:REP) {
  # For loop across replications
  
  coef_m <- matrix(NA, nrow = M, ncol = J)
  Xb     <- matrix(NA, nrow = n, ncol = M)
  Pred <- matrix(NA, nrow = n, ncol = M)
  
  # Only if we want to save the results:
  coefs  <- matrix(NA, nrow = K, ncol = J)
  
  folds <-
    split(sample(n, n, replace = F), as.factor(1:K)) # Define K folds for the CV
  
  for (k in 1:K) {
    # Loop across the folds
    
    folds[[k]] <- sort(folds[[k]])    # Sort the id of the k-th fold
    
    data_A1 <-
      final_data             # Make a copy of the original data to keep the latter unaffected
    
    # Remove the response (Status) from the test set
    data_A1[folds[[k]], c("Status")] <- NA
    
    ### Compute MI with m=M in the whole dataset (all imputations at once)
    imp_data <- mice(data_A1,
      m = M,
      maxit = 50,
      print = FALSE)
    
    for (m in 1:M) {
      # Loop across imputations to get the prediction models
      
      data_compl <-
        complete(imp_data, m)  # select the complete "m-th" imputation
      
      # Fit a logistic regression model on the training set
      fit <-
        glm(
          Status ~ . ,
          family = binomial("logit"),
          x = T,
          y = T,
          model = T,
          data = data_compl[-folds[[k]], ]
        )
      
      coef_m[m, ] <- fit$coefficients       # Save the coefficients
    }
    
    coefs[k, ] <-
      apply(coef_m, 2, mean)     # Pool the coefficients (and save them) across models
    
    # Define the M X*coef_m values for each individual
    for (m in 1:M) {
      # Loop across imputations again to apply the pooled model and combine to get the final prediction
      
      data_compl <- complete(imp_data, m)  # select the complete model
      
      # Obtain the regression matrix and remove intercept, time and status
      X_m <- model.matrix( ~ ., data = data_compl)[, -19]
      
      # Compute X*b for the validation set of the m-th imputed dataset
      Xb[folds[[k]], m] <- X_m[folds[[k]], ] %*% coefs[k, ]
      
      # Compute the prediction for each individual in the validation set and save
      Pred[folds[[k]], m] <- expit(Xb[folds[[k]], m])
    }
  }
  print(rep) # print replication number
  
  # Save predictions in array across replications for approach 2
  BINREPS[, , rep] <- Pred
  
  # Pool the predictions within each replication for approach 2
  Binrep_2[, rep] <- apply(Pred, 1, mean)
  
  # Pool the X*b values (Prognostic Index) to get predictions for approach 3
  PI_appr2[, rep] <- apply(Xb, 1, mean)
  # Compute the prediction for each individual in the validation set for approach 3
  Binrep_3[, rep] <- expit(PI_appr2[, rep])
}

# Now save results to the appropriate output file (these results are used in files SummaryMeasuresScript_CLL_Brier.R  and  SummaryMeasuresScript_CLL_Variance.R to calculate either Brier scores or variance measures based on the cross-validated predictions)
saveRDS(Binrep_2, file = "Binrep_2_CLL_k10_m10.rds") # Save Binrep_2 for k=10 and m=10
#saveRDS(Binrep_2,file="Binrep_2_CLL_k10_m100.rds") # Save Binrep_2 for k=10 and m=100
#saveRDS(Binrep_2,file="Binrep_2_CLL_k10_m1000.rds") # Save Binrep_2 for k=10 and m=1000

saveRDS(Binrep_3, file = "Binrep_3_CLL_k10_m10.rds") # Save Binrep_3 for k=10 and m=10
#saveRDS(Binrep_3,file="Binrep_3_CLL_k10_m100.rds") # Save Binrep_3 for k=10 and m=100
#saveRDS(Binrep_3,file="Binrep_3_CLL_k10_m1000.rds") # Save Binrep_3 for k=10 and m=1000
