# Supplementary material for: Construction and assessment of prediction rules for binary outcome in the presence of missing predictor data using multiple imputation and cross‐validation: Methodological approach and data‐based evaluation
Source: Biom J. 2020 Feb 13;62(3):724–41. doi: 10.1002/bimj.201800289 (PMC7217034; doi:10.1002/bimj.201800289)
Supplement: Supplementary file 2 — SUPPORTING INFORMATION [file BIMJ-62-724-s001.zip › Code_and_Data/CLLdata/MakePics_CLL.R]

# Make plot figure 5 from the paper containing the Brier score versus the number of imputations
# This plot is based on the Brier score computations in file SummaryMeasuresScript_CLL_Brier.R
# First clear workspace and then load the results which were previously saved
rm(list=ls())
resmat<-readRDS("clldataresmat_CLL_Bin_MEAN_single.rds") # Brier score results for m=1
table<-readRDS("clldataresmat_CLL_Bin_MEAN.rds") # Brier score results for m=10,100,1000

# format data for use in plot
table<-rbind(resmat[1:3,],resmat[1:3,],resmat[1:3,],table[1:27,])
table[4:6,4]<-2
table[7:9,4]<-3
missingdat<-table[table[,3]==1,]
totaldat<-table[table[,3]=="T",]
observeddat<-table[table[,3]==0,]

# now make the plot
pdf("figure5_BrierscoresCLLdata.pdf",width=10,height=5)
par(mfrow=c(1,3),pty="s")

matplot(missingdat[,"K",drop=F],missingdat[,"Briermean",drop=F],type="n",ylim=c(0.17,0.21),log="x",pch=NULL,axes=F,xlab="number of imputations",ylab="mean Brier score")
matlines(missingdat[missingdat[,"method"]==1,"K",drop=F],missingdat[missingdat[,"method"]==1,"Briermean",drop=F],type="b",lty=1,col=1,log="x",pch="1")
missingdat[1,6]<-2
matlines(missingdat[missingdat[,"method"]==2,"K",drop=F],missingdat[missingdat[,"method"]==2,"Briermean",drop=F],type="b",lty=c(1,1,2,2),col=1,log="x",pch="2")
missingdat[1,6]<-3
matlines(missingdat[missingdat[,"method"]==3,"K",drop=F],missingdat[missingdat[,"method"]==3,"Briermean",drop=F],type="b",lty=c(1,1,2,2),col=1,log="x",pch="3")
axis(1,at=c(1,10,100,1000))
axis(2)
box()
title("Missing data")

matplot(totaldat[,"K",drop=F],totaldat[,"Briermean",drop=F],type="n",ylim=c(0.17,0.21),log="x",pch=NULL,axes=F,xlab="number of imputations",ylab="mean Brier score")
matlines(totaldat[totaldat[,"method"]==1,"K",drop=F],totaldat[totaldat[,"method"]==1,"Briermean",drop=F],type="b",lty=c(1,1,2,2),col=1,log="x",pch="1")
totaldat[1,6]<-2
matlines(totaldat[totaldat[,"method"]==2,"K",drop=F],totaldat[totaldat[,"method"]==2,"Briermean",drop=F],type="b",lty=c(1,1,2,2),col=1,log="x",pch="2")
totaldat[1,6]<-3
matlines(totaldat[totaldat[,"method"]==3,"K",drop=F],totaldat[totaldat[,"method"]==3,"Briermean",drop=F],type="b",lty=c(1,1,2,2),col=1,log="x",pch="3")
axis(1,at=c(1,10,100,1000))
axis(2)
box()
title("All data")

matplot(observeddat[,"K",drop=F],observeddat[,"Briermean",drop=F],type="n",ylim=c(0.17,0.21),log="x",pch=NULL,axes=F,xlab="number of imputations",ylab="mean Brier score")
matlines(observeddat[observeddat[,"method"]==1,"K",drop=F],observeddat[observeddat[,"method"]==1,"Briermean",drop=F],type="b",lty=c(1,1,2,2),col=1,log="x",pch="1")
observeddat[1,6]<-2
matlines(observeddat[observeddat[,"method"]==2,"K",drop=F],observeddat[observeddat[,"method"]==2,"Briermean",drop=F],type="b",lty=c(1,1,2,2),col=1,log="x",pch="2")
observeddat[1,6]<-3
matlines(observeddat[observeddat[,"method"]==3,"K",drop=F],observeddat[observeddat[,"method"]==3,"Briermean",drop=F],type="b",lty=c(1,1,2,2),col=1,log="x",pch="3")
axis(1,at=c(1,10,100,1000))
axis(2)
box()
title("Fully observed")
dev.off()


# Make plot figure 6 from the paper containing the variance measure R versus the number of imputations
# This plot is based on the variance computations in file SummaryMeasuresScript_CLL_Variance.R
# First clear workspace
rm(list=ls())
# first read in the summary statistics calculated in SummaryMeasuresScrip_CLL_REPS_MEANS.R
resmat<-readRDS("resmat_CLL_Bin.rds")
# next reformat the table data to make suitable for matplot function
tableforplot<-cbind(resmat[c(1:4),1,drop=F],resmat[c(5:8),1,drop=F],resmat[c(9:12),1,drop=F])
tableforplot_1<-tableforplot[1:2,]
tableforplot_2<-tableforplot[3:4,]
tableforplot_1<-t(tableforplot_1)
tableforplot_2<-t(tableforplot_2)
tableforplot_1<-100*tableforplot_1 # make percentages
tableforplot_2<-100*tableforplot_2 # make percentages
tableforplot_3<-cbind(resmat[c(13,15,17),1,drop=F],resmat[c(14,16,18),1,drop=F])
tableforplot_3<-100*tableforplot_3 # make percentages
# index variable for x-axis
index<-c(10,100,1000)

# now make plot for figure 6 of the paper
pdf("figure6_VarianceCLLdata.pdf",width=10,height=5)
par(mfrow=c(1,3),pty="s")

# first plot (left-side plot)
matplot(index,tableforplot_1,type="n",log="x",pch=NULL,ylim=c(0,11),axes=F,xlab="number of imputations",ylab="percentage deviation R")
matlines(index,tableforplot_1,type="b",lty=c(1,1,2,2),col=1,log="x",pch=c(1,20))
axis(1,at=c(10,100,1000))
axis(2)
box()
title("Approach 1")

# second plot (middle plot)
matplot(index,tableforplot_2,type="n",log="x",pch=NULL,ylim=c(0,11),axes=F,xlab="number of imputations",ylab="percentage deviation R")
matlines(index,tableforplot_2,type="b",lty=c(1,1,2,2),col=1,log="x",pch=c(1,20))
axis(1,at=c(10,100,1000))
axis(2)
box()
title("Approach 2")

# third plot (right-side plot)
matplot(index,tableforplot_3,type="n",log="x",pch=NULL,ylim=c(0,11),axes=F,xlab="number of imputations",ylab="percentage deviation R")
matlines(index,tableforplot_3,type="b",lty=c(1,1,2,2),col=1,log="x",pch=c(1,20))
axis(1,at=c(10,100,1000))
axis(2)
box()
title("Approach 3")

dev.off()
