# Supplementary material for: Construction and assessment of prediction rules for binary outcome in the presence of missing predictor data using multiple imputation and cross‐validation: Methodological approach and data‐based evaluation
Source: Biom J. 2020 Feb 13;62(3):724–41. doi: 10.1002/bimj.201800289 (PMC7217034; doi:10.1002/bimj.201800289)
Supplement: Supplementary file 2 — SUPPORTING INFORMATION [file BIMJ-62-724-s001.zip › Code_and_Data/CLLdata/SummaryMeasuresScript_CLL_Brier.R]

# In this file we calculate Brier scores for predictions from approaches 1,2,3 and for m=1,10,100,1000 (number of imputations), based on the results generated in file Approaches_1_2_3_forCLL_Means_Replicates.R
# We commence with the calculation for m=10, 100, 1000 because methods coincide for m=1 (calculation at end of this file)
# First initialize a matrix to store results and save
clldataresmat<-matrix(NA,nrow=30,ncol=5)
dimnames(clldataresmat)<-list(NULL,c("Briermean","Briersd","missing","method","M"))
saveRDS(clldataresmat,file="clldataresmat_CLL_Bin_MEAN.rds")


# Brier scores for APPROACH 1
# First load the replicated predictions - do this for m=10 first
# Results for k=10, m=10 - Approach 1
rm(list=ls())
Binrep_1<-readRDS("Binrep_1_CLL_k10_m10.rds") # read predictions from file
clldataresmat<-readRDS("clldataresmat_CLL_Bin_MEAN.rds")
final_data<-readRDS("finaldata_CLL_bin.rds")

missrownrs<-sort(unique (unlist (lapply (final_data, function (x) which (is.na (x))))))
miss  <- matrix(0, nrow=nrow(final_data), ncol=1)
miss[missrownrs]<-1 # generate indicator to identify data rows containing missing entries

statustotal<-final_data$Status # status (outcome) variable
statusmissing<-final_data$Status[miss==1] # we also want separate calculation on records with/without missing values
statusobserved<-final_data$Status[miss==0]

Briers<-apply(Binrep_1,2,function(x) mean((statustotal-x)^2)) # Brier calculations
Briersmissing<-apply(Binrep_1[miss==1,],2,function(x) mean((statusmissing-x)^2)) # separate calculation on records with/without missing values
Briersobserved<-apply(Binrep_1[miss==0,],2,function(x) mean((statusobserved-x)^2))

clldataresmat[1,1]<-mean(Briersmissing) # store results in matrix
clldataresmat[2,1]<-mean(Briers)
clldataresmat[3,1]<-mean(Briersobserved)
clldataresmat[1,2]<-sd(Briersmissing)
clldataresmat[2,2]<-sd(Briers)
clldataresmat[3,2]<-sd(Briersobserved)

clldataresmat[1:3,5]<-10  # 10 imputations
clldataresmat[1:3,4]<-1  # method 1
clldataresmat[1:3,3]<-c(1,"T",0)  # missing status

saveRDS(clldataresmat,file="clldataresmat_CLL_Bin_MEAN.rds")

# Brier scores for APPROACH 2
# First load the replicated predictions - do this for m=10 first
# Results for k=10, m=10 - Approach 2
rm(list=ls())
Binrep_2<-readRDS("Binrep_2_CLL_k10_m10.rds") # read predictions from file
clldataresmat<-readRDS("clldataresmat_CLL_Bin_MEAN.rds")
final_data<-readRDS("finaldata_CLL_bin.rds")

missrownrs<-sort(unique (unlist (lapply (final_data, function (x) which (is.na (x))))))
miss  <- matrix(0, nrow=nrow(final_data), ncol=1)
miss[missrownrs]<-1 # generate indicator to identify data rows containing missing entries

statustotal<-final_data$Status # status (outcome) variable
statusmissing<-final_data$Status[miss==1] # we also want separate calculation on records with/without missing values
statusobserved<-final_data$Status[miss==0]

Briers<-apply(Binrep_2,2,function(x) mean((statustotal-x)^2)) # Brier calculations
Briersmissing<-apply(Binrep_2[miss==1,],2,function(x) mean((statusmissing-x)^2)) # separate calculation on records with/without missing values
Briersobserved<-apply(Binrep_2[miss==0,],2,function(x) mean((statusobserved-x)^2))

clldataresmat[4,1]<-mean(Briersmissing) # store results in matrix
clldataresmat[5,1]<-mean(Briers)
clldataresmat[6,1]<-mean(Briersobserved)
clldataresmat[4,2]<-sd(Briersmissing)
clldataresmat[5,2]<-sd(Briers)
clldataresmat[6,2]<-sd(Briersobserved)

clldataresmat[4:6,5]<-10  # 10 imputations
clldataresmat[4:6,4]<-2  # method 2
clldataresmat[4:6,3]<-c(1,"T",0)  # missing status

saveRDS(clldataresmat,file="clldataresmat_CLL_Bin_MEAN.rds")

# Brier scores for APPROACH 1
# First load the replicated predictions - do this for m=100 first
# Results for k=10, m=100 - Approach 1
rm(list=ls())
Binrep_1<-readRDS("Binrep_1_CLL_k10_m100.rds") # read predictions from file
clldataresmat<-readRDS("clldataresmat_CLL_Bin_MEAN.rds")
final_data<-readRDS("finaldata_CLL_bin.rds")

missrownrs<-sort(unique (unlist (lapply (final_data, function (x) which (is.na (x))))))
miss  <- matrix(0, nrow=nrow(final_data), ncol=1)
miss[missrownrs]<-1 # generate indicator to identify data rows containing missing entries

statustotal<-final_data$Status # status (outcome) variable
statusmissing<-final_data$Status[miss==1] # we also want separate calculation on records with/without missing values
statusobserved<-final_data$Status[miss==0]

Briers<-apply(Binrep_1,2,function(x) mean((statustotal-x)^2)) # Brier calculations
Briersmissing<-apply(Binrep_1[miss==1,],2,function(x) mean((statusmissing-x)^2)) # separate calculation on records with/without missing values
Briersobserved<-apply(Binrep_1[miss==0,],2,function(x) mean((statusobserved-x)^2))

clldataresmat[7,1]<-mean(Briersmissing) # store results in matrix
clldataresmat[8,1]<-mean(Briers)
clldataresmat[9,1]<-mean(Briersobserved)
clldataresmat[7,2]<-sd(Briersmissing)
clldataresmat[8,2]<-sd(Briers)
clldataresmat[9,2]<-sd(Briersobserved)

clldataresmat[7:9,5]<-100  # 100 imputations
clldataresmat[7:9,4]<-1  # method 1
clldataresmat[7:9,3]<-c(1,"T",0)  # missing status

saveRDS(clldataresmat,file="clldataresmat_CLL_Bin_MEAN.rds")

# Brier scores for APPROACH 2
# First load the replicated predictions - do this for m=100 first
# Results for k=10, m=100 - Approach 2
rm(list=ls())
Binrep_2<-readRDS("Binrep_2_CLL_k10_m100.rds") # read predictions from file
clldataresmat<-readRDS("clldataresmat_CLL_Bin_MEAN.rds")
final_data<-readRDS("finaldata_CLL_bin.rds")

missrownrs<-sort(unique (unlist (lapply (final_data, function (x) which (is.na (x))))))
miss  <- matrix(0, nrow=nrow(final_data), ncol=1)
miss[missrownrs]<-1 # generate indicator to identify data rows containing missing entries

statustotal<-final_data$Status # status (outcome) variable
statusmissing<-final_data$Status[miss==1] # we also want separate calculation on records with/without missing values
statusobserved<-final_data$Status[miss==0]

Briers<-apply(Binrep_2,2,function(x) mean((statustotal-x)^2)) # Brier calculations
Briersmissing<-apply(Binrep_2[miss==1,],2,function(x) mean((statusmissing-x)^2)) # separate calculation on records with/without missing values
Briersobserved<-apply(Binrep_2[miss==0,],2,function(x) mean((statusobserved-x)^2))

clldataresmat[10,1]<-mean(Briersmissing) # store results in matrix
clldataresmat[11,1]<-mean(Briers)
clldataresmat[12,1]<-mean(Briersobserved)
clldataresmat[10,2]<-sd(Briersmissing)
clldataresmat[11,2]<-sd(Briers)
clldataresmat[12,2]<-sd(Briersobserved)

clldataresmat[10:12,5]<-100  # 10 imputations
clldataresmat[10:12,4]<-2  # method 2
clldataresmat[10:12,3]<-c(1,"T",0)  # missing status

saveRDS(clldataresmat,file="clldataresmat_CLL_Bin_MEAN.rds")

# Brier scores for APPROACH 1
# First load the replicated predictions - do this for m=1000 first
# Results for k=10, m=1000 - Approach 1
rm(list=ls())
Binrep_1<-readRDS("Binrep_1_CLL_k10_m1000.rds") # read predictions from file
clldataresmat<-readRDS("clldataresmat_CLL_Bin_MEAN.rds")
final_data<-readRDS("finaldata_CLL_bin.rds")

missrownrs<-sort(unique (unlist (lapply (final_data, function (x) which (is.na (x))))))
miss  <- matrix(0, nrow=nrow(final_data), ncol=1)
miss[missrownrs]<-1 # generate indicator to identify data rows containing missing entries

statustotal<-final_data$Status # status (outcome) variable
statusmissing<-final_data$Status[miss==1] # we also want separate calculation on records with/without missing values
statusobserved<-final_data$Status[miss==0]

Briers<-apply(Binrep_1,2,function(x) mean((statustotal-x)^2)) # Brier calculations
Briersmissing<-apply(Binrep_1[miss==1,],2,function(x) mean((statusmissing-x)^2)) # separate calculation on records with/without missing values
Briersobserved<-apply(Binrep_1[miss==0,],2,function(x) mean((statusobserved-x)^2))

clldataresmat[13,1]<-mean(Briersmissing) # store results in matrix
clldataresmat[14,1]<-mean(Briers)
clldataresmat[15,1]<-mean(Briersobserved)
clldataresmat[13,2]<-sd(Briersmissing)
clldataresmat[14,2]<-sd(Briers)
clldataresmat[15,2]<-sd(Briersobserved)

clldataresmat[13:15,5]<-1000  # 100 imputations
clldataresmat[13:15,4]<-1  # method 1
clldataresmat[13:15,3]<-c(1,"T",0)  # missing status

saveRDS(clldataresmat,file="clldataresmat_CLL_Bin_MEAN.rds")

# Brier scores for APPROACH 2
# First load the replicated predictions - do this for m=1000 first
# Results for k=10, m=1000 - Approach 2
rm(list=ls())
Binrep_2<-readRDS("Binrep_2_CLL_k10_m1000.rds") # read predictions from file
clldataresmat<-readRDS("clldataresmat_CLL_Bin_MEAN.rds")
final_data<-readRDS("finaldata_CLL_bin.rds")

missrownrs<-sort(unique (unlist (lapply (final_data, function (x) which (is.na (x))))))
miss  <- matrix(0, nrow=nrow(final_data), ncol=1)
miss[missrownrs]<-1 # generate indicator to identify data rows containing missing entries

statustotal<-final_data$Status # status (outcome) variable
statusmissing<-final_data$Status[miss==1]
statusobserved<-final_data$Status[miss==0]

Briers<-apply(Binrep_2,2,function(x) mean((statustotal-x)^2)) # Brier calculations
Briersmissing<-apply(Binrep_2[miss==1,],2,function(x) mean((statusmissing-x)^2)) # separate calculation on records with/without missing values
Briersobserved<-apply(Binrep_2[miss==0,],2,function(x) mean((statusobserved-x)^2))

clldataresmat[16,1]<-mean(Briersmissing) # store results in matrix
clldataresmat[17,1]<-mean(Briers)
clldataresmat[18,1]<-mean(Briersobserved)
clldataresmat[16,2]<-sd(Briersmissing)
clldataresmat[17,2]<-sd(Briers)
clldataresmat[18,2]<-sd(Briersobserved)

clldataresmat[16:18,5]<-1000  # 1000 imputations
clldataresmat[16:18,4]<-2  # method 2
clldataresmat[16:18,3]<-c(1,"T",0)  # missing status

saveRDS(clldataresmat,file="clldataresmat_CLL_Bin_MEAN.rds")

# Brier scores for APPROACH 3
# First load the replicated predictions - do this for m=10 first
# Results for k=10, m=10 - Approach 3
rm(list=ls())
Binrep_3<-readRDS("Binrep_3_CLL_k10_m10.rds") # read predictions from file
clldataresmat<-readRDS("clldataresmat_CLL_Bin_MEAN.rds")
final_data<-readRDS("finaldata_CLL_bin.rds")

missrownrs<-sort(unique (unlist (lapply (final_data, function (x) which (is.na (x))))))
miss  <- matrix(0, nrow=nrow(final_data), ncol=1)
miss[missrownrs]<-1 # generate indicator to identify data rows containing missing entries

statustotal<-final_data$Status # status (outcome) variable
statusmissing<-final_data$Status[miss==1] # we also want separate calculation on records with/without missing values
statusobserved<-final_data$Status[miss==0]

Briers<-apply(Binrep_3,2,function(x) mean((statustotal-x)^2)) # Brier calculations
Briersmissing<-apply(Binrep_3[miss==1,],2,function(x) mean((statusmissing-x)^2)) # separate calculation on records with/without missing values
Briersobserved<-apply(Binrep_3[miss==0,],2,function(x) mean((statusobserved-x)^2))

clldataresmat[19,1]<-mean(Briersmissing) # store results in matrix
clldataresmat[20,1]<-mean(Briers)
clldataresmat[21,1]<-mean(Briersobserved)
clldataresmat[19,2]<-sd(Briersmissing)
clldataresmat[20,2]<-sd(Briers)
clldataresmat[21,2]<-sd(Briersobserved)

clldataresmat[19:21,5]<-10  # 10 imputations
clldataresmat[19:21,4]<-3  # method 3
clldataresmat[19:21,3]<-c(1,"T",0)  # missing status

saveRDS(clldataresmat,file="clldataresmat_CLL_Bin_MEAN.rds")

# Brier scores for APPROACH 3
# First load the replicated predictions - do this for m=100 first
# Results for k=10, m=100 - Approach 3
rm(list=ls())
Binrep_3<-readRDS("Binrep_3_CLL_k10_m100.rds") # read predictions from file
clldataresmat<-readRDS("clldataresmat_CLL_Bin_MEAN.rds")
final_data<-readRDS("finaldata_CLL_bin.rds")

missrownrs<-sort(unique (unlist (lapply (final_data, function (x) which (is.na (x))))))
miss  <- matrix(0, nrow=nrow(final_data), ncol=1)
miss[missrownrs]<-1 # generate indicator to identify data rows containing missing entries

statustotal<-final_data$Status # status (outcome) variable
statusmissing<-final_data$Status[miss==1] # we also want separate calculation on records with/without missing values
statusobserved<-final_data$Status[miss==0]

Briers<-apply(Binrep_3,2,function(x) mean((statustotal-x)^2)) # Brier calculations
Briersmissing<-apply(Binrep_3[miss==1,],2,function(x) mean((statusmissing-x)^2)) # separate calculation on records with/without missing values
Briersobserved<-apply(Binrep_3[miss==0,],2,function(x) mean((statusobserved-x)^2))

clldataresmat[22,1]<-mean(Briersmissing) # store results in matrix
clldataresmat[23,1]<-mean(Briers)
clldataresmat[24,1]<-mean(Briersobserved)
clldataresmat[22,2]<-sd(Briersmissing)
clldataresmat[23,2]<-sd(Briers)
clldataresmat[24,2]<-sd(Briersobserved)

clldataresmat[22:24,5]<-100  # 100 imputations
clldataresmat[22:24,4]<-3  # method 3
clldataresmat[22:24,3]<-c(1,"T",0)  # missing status

saveRDS(clldataresmat,file="clldataresmat_CLL_Bin_MEAN.rds")

# Brier scores for APPROACH 3
# First load the replicated predictions - do this for m=1000 first
# Results for k=10, m=1000 - Approach 3
rm(list=ls())
Binrep_3<-readRDS("Binrep_3_CLL_k10_m1000.rds") # read predictions from file
clldataresmat<-readRDS("clldataresmat_CLL_Bin_MEAN.rds")
final_data<-readRDS("finaldata_CLL_bin.rds")

missrownrs<-sort(unique (unlist (lapply (final_data, function (x) which (is.na (x))))))
miss  <- matrix(0, nrow=nrow(final_data), ncol=1)
miss[missrownrs]<-1 # generate indicator to identify data rows containing missing entries

statustotal<-final_data$Status # status (outcome) variable
statusmissing<-final_data$Status[miss==1] # we also want separate calculation on records with/without missing values
statusobserved<-final_data$Status[miss==0]

Briers<-apply(Binrep_3,2,function(x) mean((statustotal-x)^2)) # Brier calculations
Briersmissing<-apply(Binrep_3[miss==1,],2,function(x) mean((statusmissing-x)^2)) # separate calculation on records with/without missing values
Briersobserved<-apply(Binrep_3[miss==0,],2,function(x) mean((statusobserved-x)^2))

clldataresmat[25,1]<-mean(Briersmissing) # store results in matrix
clldataresmat[26,1]<-mean(Briers)
clldataresmat[27,1]<-mean(Briersobserved)
clldataresmat[25,2]<-sd(Briersmissing)
clldataresmat[26,2]<-sd(Briers)
clldataresmat[27,2]<-sd(Briersobserved)

clldataresmat[25:27,5]<-1000  # 10 imputations
clldataresmat[25:27,4]<-3  # method 3
clldataresmat[25:27,3]<-c(1,"T",0)  # missing status

saveRDS(clldataresmat,file="clldataresmat_CLL_Bin_MEAN.rds")


# Brier score results - Analyses for m=1 (separate analysis because methods coincide for m=1)
# First intialize results matrix
clldataresmatsingle<-matrix(NA,nrow=30,ncol=5)
dimnames(clldataresmatsingle)<-list(NULL,c("Briermean","Briersd","missing","method","K"))
saveRDS(clldataresmatsingle,file="clldataresmat_CLL_Bin_MEAN_single.rds")

# APPROACH 1-2-3  (All methods coincide for m=1)

rm(list=ls())
BINREPS<-readRDS("BINREPS_1_CLL_k10_m1000.rds") # read predictions from file
clldataresmat<-readRDS("clldataresmat_CLL_Bin_MEAN_single.rds")
final_data<-readRDS("finaldata_CLL_bin.rds")

missrownrs<-sort(unique (unlist (lapply (final_data, function (x) which (is.na (x))))))
miss  <- matrix(0, nrow=nrow(final_data), ncol=1)
miss[missrownrs]<-1 # generate indicator to identify data rows containing missing entries

statustotal<-final_data$Status # status (outcome) variable
statusmissing<-final_data$Status[miss==1] # we also want separate calculation on records with/without missing values
statusobserved<-final_data$Status[miss==0]

Binrep_1<-BINREPS[,1,] # 10 replicates of the first prediction only (matrix is 694 by 1000 by 10)  (for m=1)

Briers<-apply(Binrep_1,2,function(x) mean((statustotal-x)^2)) # Brier calculations
Briersmissing<-apply(Binrep_1[miss==1,],2,function(x) mean((statusmissing-x)^2)) # separate calculation on records with/without missing values
Briersobserved<-apply(Binrep_1[miss==0,],2,function(x) mean((statusobserved-x)^2))

clldataresmat[1,1]<-mean(Briersmissing) # store results in matrix
clldataresmat[2,1]<-mean(Briers)
clldataresmat[3,1]<-mean(Briersobserved)
clldataresmat[1,2]<-sd(Briersmissing)
clldataresmat[2,2]<-sd(Briers)
clldataresmat[3,2]<-sd(Briersobserved)

clldataresmat[1:3,5]<-1  # 10 imputations
clldataresmat[1:3,4]<-1  # method 1
clldataresmat[1:3,3]<-c(1,"T",0)  # missing status

saveRDS(clldataresmat,file="clldataresmat_CLL_Bin_MEAN_single.rds")
