# Supplementary material for: Construction and assessment of prediction rules for binary outcome in the presence of missing predictor data using multiple imputation and cross‐validation: Methodological approach and data‐based evaluation
Source: Biom J. 2020 Feb 13;62(3):724–41. doi: 10.1002/bimj.201800289 (PMC7217034; doi:10.1002/bimj.201800289)
Supplement: Supplementary file 2 — SUPPORTING INFORMATION [file BIMJ-62-724-s001.zip › Code_and_Data/CLLdata/SummaryMeasuresScript_CLL_Variance.R]

# The below code calculates summary "R" variance measures (see parts 5.1-5.3) for the CLL data, for the generated predictions (see file Approaches _1_2_3_forCLL_Means_Replicates.R).
# The code first reads in the generated predictions for the CLL data, for either m=10, 100 or 1000 imputations. 
# Results are generated for approaches 1, 2 and 3
# A matrix (resmat) is first initialized to store the calculated summary measures
# Results are saved in this matrix and then saved to disk, after each calculation of summary measures

resmat<-matrix(NA,nrow=20,ncol=7) # Initialize results matrix
dimnames(resmat)<-list(NULL,c("range","q10","median","q90","missing","method","M"))
saveRDS(resmat,file="resmat_CLL_Bin.rds") # Save to disk

# Summary measures for APPROACH 1
# Analyse variation of replicated predictions - do this for m=10 first
# Results for k=10, m=10 - Approach 1
rm(list=ls())
Binrep_1<-readRDS("Binrep_1_CLL_k10_m10.rds")
resmat<-readRDS("resmat_CLL_Bin.rds")
final_data<-readRDS("finaldata_CLL_bin.rds")

missrownrs<-sort(unique(unlist(lapply(final_data, function (x) which (is.na (x))))))
miss  <- matrix(0, nrow=nrow(final_data), ncol=1)
miss[missrownrs]<-1 # generate indicator to identify data rows containing missing entries

means<-matrix(apply(Binrep_1,1,mean),ncol=1) # Calculate mean prediction for each individual
Binrep<-Binrep_1

# Calculate variation between p=0.2 and 0.8 (R measure,  section 5.1), for fully observed records
diffs1<-Binrep-means%*%matrix(1,nrow=1,ncol=ncol(Binrep))  # remove means
diffs1sel<-diffs1[means<0.8&means>0.2&miss==0,] # select between 0.2 and 0.8 and observed records
quant1<-quantile(as.vector(diffs1sel),c(.10, 0.5, .90)) # calculate quantiles
resmat[2,2:4]<-quant1
resmat[2,1]<-quant1[3]-quant1[1] # R measure
resmat[2,5]<-0  #missing record?  1=yes, 0=no
resmat[2,6]<-1  # approach? 1 or 2 or 3
resmat[2,7]<-10  # number of imputations
# Calculate variation between p=0.2 and 0.8 (R measure,  section 5.1), for records containing missing entries
diffs1<-Binrep-means%*%matrix(1,nrow=1,ncol=ncol(Binrep))  # remove means
diffs1sel<-diffs1[means<0.8&means>0.2&miss==1,] # select between 0.2 and 0.8 and missing records
quant1<-quantile(as.vector(diffs1sel),c(.10, 0.5, .90)) # calculate quantiles
resmat[1,2:4]<-quant1
resmat[1,1]<-quant1[3]-quant1[1] # R measure
resmat[1,5]<-1  #missing record?  1=yes, 0=no
resmat[1,6]<-1  # approach? 1 or 2 or 3
resmat[1,7]<-10  # number of imputations
saveRDS(resmat,file="resmat_CLL_Bin.rds") # Save update results matrix to disk 

# Summary measures for APPROACH 2
# Analyse variation of replicated predictions - do this for m=10 first
# Results for k=10, m=10 - Approach 2
rm(list=ls())
Binrep_2<-readRDS("Binrep_2_CLL_k10_m10.rds")
resmat<-readRDS("resmat_CLL_Bin.rds")
final_data<-readRDS("finaldata_CLL_bin.rds")

missrownrs<-sort(unique (unlist (lapply (final_data, function (x) which (is.na (x))))))
miss  <- matrix(0, nrow=nrow(final_data), ncol=1)
miss[missrownrs]<-1 # generate indicator to identify data rows containing missing entries

means<-matrix(apply(Binrep_2,1,mean),ncol=1) # Calculate mean prediction for each individual
Binrep<-Binrep_2

# Calculate variation between p=0.2 and 0.8 (R measure,  section 5.1), for fully observed records
diffs1<-Binrep-means%*%matrix(1,nrow=1,ncol=ncol(Binrep))  # remove means
diffs1sel<-diffs1[means<0.8&means>0.2&miss==0,] # select between 0.2 and 0.8 and observed records
quant1<-quantile(as.vector(diffs1sel),c(.10, 0.5, .90)) # calculate quantiles
resmat[4,2:4]<-quant1 
resmat[4,1]<-quant1[3]-quant1[1] # R measure
resmat[4,5]<-0  #missing record?  1=yes, 0=no
resmat[4,6]<-2  # approach? 1 or 2 or 3
resmat[4,7]<-10  # number of imputations
# Calculate variation between p=0.2 and 0.8 (R measure,  section 5.1), for records containing missing entries
diffs1<-Binrep-means%*%matrix(1,nrow=1,ncol=ncol(Binrep))  # remove means
diffs1sel<-diffs1[means<0.8&means>0.2&miss==1,] # select between 0.2 and 0.8 and missing records
quant1<-quantile(as.vector(diffs1sel),c(.10, 0.5, .90))
resmat[3,2:4]<-quant1
resmat[3,1]<-quant1[3]-quant1[1] # R measure
resmat[3,5]<-1  #missing record?  1=yes, 0=no
resmat[3,6]<-2  # approach? 1 or 2 or 3
resmat[3,7]<-10  # number of imputations
saveRDS(resmat,file="resmat_CLL_Bin.rds")

# Summary measures for APPROACH 1
# Analyse variation of replicated predictions - do this for m=100
# Results for k=10, m=100 - Approach 1
rm(list=ls())
Binrep_1<-readRDS("Binrep_1_CLL_k10_m100.rds")
resmat<-readRDS("resmat_CLL_Bin.rds")
final_data<-readRDS("finaldata_CLL_bin.rds")
missrownrs<-sort(unique (unlist (lapply (final_data, function (x) which (is.na (x))))))
miss  <- matrix(0, nrow=nrow(final_data), ncol=1)
miss[missrownrs]<-1  # generate indicator to identify data rows containing missing entries

means<-matrix(apply(Binrep_1,1,mean),ncol=1) # Calculate mean prediction for each individual
Binrep<-Binrep_1

# Calculate variation between p=0.2 and 0.8 (R measure,  section 5.1), for fully observed records
diffs1<-Binrep-means%*%matrix(1,nrow=1,ncol=ncol(Binrep))  # remove means
diffs1sel<-diffs1[means<0.8&means>0.2&miss==0,] # select between 0.2 and 0.8 and observed records
quant1<-quantile(as.vector(diffs1sel),c(.10, 0.5, .90))
resmat[6,2:4]<-quant1
resmat[6,1]<-quant1[3]-quant1[1] # R measure
resmat[6,5]<-0  #missing record?  1=yes, 0=no
resmat[6,6]<-1  # approach? 1 or 2 or 3
resmat[6,7]<-100  # number of imputations
# Calculate variation between p=0.2 and 0.8 (R measure,  section 5.1), for records containing missing entries
diffs1<-Binrep-means%*%matrix(1,nrow=1,ncol=ncol(Binrep))  # remove means
diffs1sel<-diffs1[means<0.8&means>0.2&miss==1,] # select between 0.2 and 0.8 and missing records
quant1<-quantile(as.vector(diffs1sel),c(.10, 0.5, .90))
resmat[5,2:4]<-quant1
resmat[5,1]<-quant1[3]-quant1[1] # R measure
resmat[5,5]<-1  #missing record?  1=yes, 0=no
resmat[5,6]<-1  # approach? 1 or 2 or 3
resmat[5,7]<-100  # number of imputations
saveRDS(resmat,file="resmat_CLL_Bin.rds")

# Summary measures for APPROACH 2
# Analyse variation of replicated predictions - do this for m=100
# Results for k=10, m=100 - Approach 2
rm(list=ls())
Binrep_2<-readRDS("Binrep_2_CLL_k10_m100.rds")
resmat<-readRDS("resmat_CLL_Bin.rds")
final_data<-readRDS("finaldata_CLL_bin.rds")
missrownrs<-sort(unique (unlist (lapply (final_data, function (x) which (is.na (x))))))
miss  <- matrix(0, nrow=nrow(final_data), ncol=1)
miss[missrownrs]<-1   # generate indicator to identify data rows containing missing entries

means<-matrix(apply(Binrep_2,1,mean),ncol=1) # Calculate mean prediction for each individual
Binrep<-Binrep_2

# Calculate variation between p=0.2 and 0.8 (R measure,  section 5.1), for fully observed records
diffs1<-Binrep-means%*%matrix(1,nrow=1,ncol=ncol(Binrep))  # remove means
diffs1sel<-diffs1[means<0.8&means>0.2&miss==0,] # select between 0.2 and 0.8 and observed records
quant1<-quantile(as.vector(diffs1sel),c(.10, 0.5, .90))
resmat[8,2:4]<-quant1
resmat[8,1]<-quant1[3]-quant1[1] # R measure
resmat[8,5]<-0  #missing record?  1=yes, 0=no
resmat[8,6]<-2  # approach? 1 or 2 or 3
resmat[8,7]<-100  # number of imputations
# Calculate variation between p=0.2 and 0.8 (R measure,  section 5.1), for records containing missing entries
diffs1<-Binrep-means%*%matrix(1,nrow=1,ncol=ncol(Binrep))  # remove means
diffs1sel<-diffs1[means<0.8&means>0.2&miss==1,] # select between 0.2 and 0.8 and missing records
quant1<-quantile(as.vector(diffs1sel),c(.10, 0.5, .90))
resmat[7,2:4]<-quant1
resmat[7,1]<-quant1[3]-quant1[1] # R measure
resmat[7,5]<-1  #missing record?  1=yes, 0=no
resmat[7,6]<-2  # approach? 1 or 2 or 3
resmat[7,7]<-100  # number of imputations
saveRDS(resmat,file="resmat_CLL_Bin.rds")

# Summary measures for APPROACH 1
# Analyse variation of replicated predictions - do this for m=1000
# Results for k=10, m=1000 - Approach 1
rm(list=ls())
Binrep_1<-readRDS("Binrep_1_CLL_k10_m1000.rds")
resmat<-readRDS("resmat_CLL_Bin.rds")
final_data<-readRDS("finaldata_CLL_bin.rds")
missrownrs<-sort(unique (unlist (lapply (final_data, function (x) which (is.na (x))))))
miss  <- matrix(0, nrow=nrow(final_data), ncol=1)
miss[missrownrs]<-1 # generate indicator to identify data rows containing missing entries

means<-matrix(apply(Binrep_1,1,mean),ncol=1) # Calculate mean prediction for each individual
Binrep<-Binrep_1

# Calculate variation between p=0.2 and 0.8 (R measure,  section 5.1), for fully observed records
diffs1<-Binrep-means%*%matrix(1,nrow=1,ncol=ncol(Binrep))  # remove means
diffs1sel<-diffs1[means<0.8&means>0.2&miss==0,] # select between 0.2 and 0.8 and observed records
quant1<-quantile(as.vector(diffs1sel),c(.10, 0.5, .90))
resmat[10,2:4]<-quant1
resmat[10,1]<-quant1[3]-quant1[1] # R measure
resmat[10,5]<-0  #missing record?  1=yes, 0=no
resmat[10,6]<-1  # approach? 1 or 2 or 3
resmat[10,7]<-1000  # number of imputations
# Calculate variation between p=0.2 and 0.8 (R measure,  section 5.1), for records containing missing entries
diffs1<-Binrep-means%*%matrix(1,nrow=1,ncol=ncol(Binrep))  # remove means
diffs1sel<-diffs1[means<0.8&means>0.2&miss==1,] # select between 0.2 and 0.8 and missing records
quant1<-quantile(as.vector(diffs1sel),c(.10, 0.5, .90))
resmat[9,2:4]<-quant1
resmat[9,1]<-quant1[3]-quant1[1] # R measure
resmat[9,5]<-1  #missing record?  1=yes, 0=no
resmat[9,6]<-1  # approach? 1 or 2 or 3
resmat[9,7]<-1000  # number of imputations
saveRDS(resmat,file="resmat_CLL_Bin.rds")

# Summary measures for APPROACH 2
# Analyse variation of replicated predictions - do this for m=1000
# Results for k=10, m=1000 - Approach 2
rm(list=ls())
Binrep_2<-readRDS("Binrep_2_CLL_k10_m1000.rds")
resmat<-readRDS("resmat_CLL_Bin.rds")
final_data<-readRDS("finaldata_CLL_bin.rds")
missrownrs<-sort(unique (unlist (lapply (final_data, function (x) which (is.na (x))))))
miss  <- matrix(0, nrow=nrow(final_data), ncol=1)
miss[missrownrs]<-1 # generate indicator to identify data rows containing missing entries

means<-matrix(apply(Binrep_2,1,mean),ncol=1)
Binrep<-Binrep_2

# Calculate variation between p=0.2 and 0.8 (R measure,  section 5.1), for fully observed records
diffs1<-Binrep-means%*%matrix(1,nrow=1,ncol=ncol(Binrep))  # remove means
diffs1sel<-diffs1[means<0.8&means>0.2&miss==0,] # select between 0.2 and 0.8 and observed records
quant1<-quantile(as.vector(diffs1sel),c(.10, 0.5, .90))
resmat[12,2:4]<-quant1
resmat[12,1]<-quant1[3]-quant1[1] # R measure
resmat[12,5]<-0  #missing record?  1=yes, 0=no
resmat[12,6]<-2  # approach? 1 or 2 or 3
resmat[12,7]<-1000  # number of imputations
# Calculate variation between p=0.2 and 0.8 (R measure,  section 5.1), for records containing missing entries
diffs1<-Binrep-means%*%matrix(1,nrow=1,ncol=ncol(Binrep))  # remove means
diffs1sel<-diffs1[means<0.8&means>0.2&miss==1,] # select between 0.2 and 0.8 and missing records
quant1<-quantile(as.vector(diffs1sel),c(.10, 0.5, .90))
resmat[11,2:4]<-quant1
resmat[11,1]<-quant1[3]-quant1[1] # R measure
resmat[11,5]<-1  #missing record?  1=yes, 0=no
resmat[11,6]<-2  # approach? 1 or 2 or 3
resmat[11,7]<-1000  # number of imputations
saveRDS(resmat,file="resmat_CLL_Bin.rds")

# Summary measures for APPROACH 3
# Analyse variation of replicated predictions - do this for m=10
# Results for k=10, m=10 - Approach 3
rm(list=ls())
Binrep_3<-readRDS("Binrep_3_CLL_k10_m10.rds")
resmat<-readRDS("resmat_CLL_Bin.rds")
final_data<-readRDS("finaldata_CLL_bin.rds")
missrownrs<-sort(unique (unlist (lapply (final_data, function (x) which (is.na (x))))))
miss  <- matrix(0, nrow=nrow(final_data), ncol=1)
miss[missrownrs]<-1 # generate indicator to identify data rows containing missing entries

means<-matrix(apply(Binrep_3,1,mean),ncol=1)
Binrep<-Binrep_3

# Calculate variation between p=0.2 and 0.8 (R measure,  section 5.1), for fully observed records
diffs1<-Binrep-means%*%matrix(1,nrow=1,ncol=ncol(Binrep))  # remove medians
diffs1sel<-diffs1[means<0.8&means>0.2&miss==0,] # select between 0.2 and 0.8 and observed records
quant1<-quantile(as.vector(diffs1sel),c(.10, 0.5, .90))
resmat[14,2:4]<-quant1
resmat[14,1]<-quant1[3]-quant1[1] # R measure
resmat[14,5]<-0  #missing record?  1=yes, 0=no
resmat[14,6]<-3  # approach? 1 or 2 or 3
resmat[14,7]<-10  # number of imputations
# Calculate variation between p=0.2 and 0.8 (R measure,  section 5.1), for records containing missing entries
diffs1<-Binrep-means%*%matrix(1,nrow=1,ncol=ncol(Binrep))  # remove medians
diffs1sel<-diffs1[means<0.8&means>0.2&miss==1,] # select between 0.2 and 0.8 and missing records
quant1<-quantile(as.vector(diffs1sel),c(.10, 0.5, .90))
resmat[13,2:4]<-quant1
resmat[13,1]<-quant1[3]-quant1[1] # R measure
resmat[13,5]<-1  #missing record?  1=yes, 0=no
resmat[13,6]<-3  # approach? 1 or 2 or 3
resmat[13,7]<-10  # number of imputations
saveRDS(resmat,file="resmat_CLL_Bin.rds")

# Summary measures for APPROACH 3
# Analyse variation of replicated predictions - do this for m=100
# Results for k=10, m=100 - Approach 3
rm(list=ls())
Binrep_3<-readRDS("Binrep_3_CLL_k10_m100.rds")
resmat<-readRDS("resmat_CLL_Bin.rds")
final_data<-readRDS("finaldata_CLL_bin.rds")
missrownrs<-sort(unique (unlist (lapply (final_data, function (x) which (is.na (x))))))
miss  <- matrix(0, nrow=nrow(final_data), ncol=1)
miss[missrownrs]<-1 # generate indicator to identify data rows containing missing entries

means<-matrix(apply(Binrep_3,1,mean),ncol=1)
Binrep<-Binrep_3

# Calculate variation between p=0.2 and 0.8 (R measure,  section 5.1), for fully observed records
diffs1<-Binrep-means%*%matrix(1,nrow=1,ncol=ncol(Binrep))  # remove medians
diffs1sel<-diffs1[means<0.8&means>0.2&miss==0,] # select between 0.2 and 0.8 and observed records
quant1<-quantile(as.vector(diffs1sel),c(.10, 0.5, .90))
resmat[16,2:4]<-quant1
resmat[16,1]<-quant1[3]-quant1[1] # R measure
resmat[16,5]<-0  #missing record?  1=yes, 0=no
resmat[16,6]<-3  # approach? 1 or 2 or 3
resmat[16,7]<-100  # number of imputations
# Calculate variation between p=0.2 and 0.8 (R measure,  section 5.1), for records containing missing entries
diffs1<-Binrep-means%*%matrix(1,nrow=1,ncol=ncol(Binrep))  # remove medians
diffs1sel<-diffs1[means<0.8&means>0.2&miss==1,] # select between 0.2 and 0.8 and missing records
quant1<-quantile(as.vector(diffs1sel),c(.10, 0.5, .90))
resmat[15,2:4]<-quant1
resmat[15,1]<-quant1[3]-quant1[1] # R measure
resmat[15,5]<-1  #missing record?  1=yes, 0=no
resmat[15,6]<-3  # approach? 1 or 2 or 3
resmat[15,7]<-100  # number of imputations
saveRDS(resmat,file="resmat_CLL_Bin.rds")

# Summary measures for APPROACH 3
# Analyse variation of replicated predictions - do this for m=1000
# Results for k=10, m=1000 - Approach 3
rm(list=ls())
Binrep_3<-readRDS("Binrep_3_CLL_k10_m1000.rds")
resmat<-readRDS("resmat_CLL_Bin.rds")
final_data<-readRDS("finaldata_CLL_bin.rds")
missrownrs<-sort(unique (unlist (lapply (final_data, function (x) which (is.na (x))))))
miss  <- matrix(0, nrow=nrow(final_data), ncol=1)
miss[missrownrs]<-1 # generate indicator to identify data rows containing missing entries

means<-matrix(apply(Binrep_3,1,mean),ncol=1)
Binrep<-Binrep_3

# Calculate variation between p=0.2 and 0.8 (R measure,  section 5.1), for fully observed records
diffs1<-Binrep-means%*%matrix(1,nrow=1,ncol=ncol(Binrep))  # remove medians
diffs1sel<-diffs1[means<0.8&means>0.2&miss==0,] # select between 0.2 and 0.8 and observed records
quant1<-quantile(as.vector(diffs1sel),c(.10, 0.5, .90))
resmat[18,2:4]<-quant1
resmat[18,1]<-quant1[3]-quant1[1] # R measure
resmat[18,5]<-0  #missing record?  1=yes, 0=no
resmat[18,6]<-3  # approach? 1 or 2 or 3
resmat[18,7]<-1000  # number of imputations
# Calculate variation between p=0.2 and 0.8 (R measure,  section 5.1), for records containing missing entries
diffs1<-Binrep-means%*%matrix(1,nrow=1,ncol=ncol(Binrep))  # remove medians
diffs1sel<-diffs1[means<0.8&means>0.2&miss==1,] # select between 0.2 and 0.8 and missing records
quant1<-quantile(as.vector(diffs1sel),c(.10, 0.5, .90))
resmat[17,2:4]<-quant1
resmat[17,1]<-quant1[3]-quant1[1] # R measure
resmat[17,5]<-1  #missing record?  1=yes, 0=no
resmat[17,6]<-3  # approach? 1 or 2 or 3
resmat[17,7]<-1000  # number of imputations
saveRDS(resmat,file="resmat_CLL_Bin.rds")
