# Supplementary material for: Construction and assessment of prediction rules for binary outcome in the presence of missing predictor data using multiple imputation and cross‐validation: Methodological approach and data‐based evaluation
Source: Biom J. 2020 Feb 13;62(3):724–41. doi: 10.1002/bimj.201800289 (PMC7217034; doi:10.1002/bimj.201800289)
Supplement: Supplementary file 2 — SUPPORTING INFORMATION [file BIMJ-62-724-s001.zip › Code_and_Data/Simulations/MakePicsinR_var_MCAR.R]

rm(list=ls())
#Create Figs 7/S1/2

#MCAR results
# include third plot per scenario with relative effect approach 1 to 2

load("Summary_MCAR_M1.Rdata")
mcar1 <- final_summary[[1]]
rm(list=c("final_summary"))
load("Summary_MCAR_M10.Rdata")
mcar10 <- final_summary[[1]]
rm(list=c("final_summary"))
load("Summary_MCAR_M100.Rdata")
mcar100 <- final_summary[[1]]
rm(list=c("final_summary"))


#multiply results by 100
mcar1[,2:17] <- 100*mcar1[,2:17]
mcar10[,2:17] <- 100*mcar10[,2:17]
mcar100[,2:17] <- 100*mcar100[,2:17]

index<-c(1,10,100)

#################################
################Analyses Variance

pdf("Rplot1_Variances_MCAR_subsetofscenarios.pdf",width=8.27,height=5.69)
postscript("Rplot1_Variances_MCAR_subsetofscenarios.pdf",width=8.27,height=5.69)
#################################
rows <- c(1,2) # first scenario
varmiss <- t(cbind(mcar1[rows,2],mcar10[rows,2],mcar100[rows,2]))  # missing results for variance (approach 1+2)
varnmiss <- t(cbind(mcar1[rows,4],mcar10[rows,4],mcar100[rows,4]))  # non-missing results for variance (approach 1+2)

approach1data <- cbind(varmiss[,1],varnmiss[,1])
approach2data <- cbind(varmiss[,2],varnmiss[,2])
relativediff <- (approach2data-approach1data)/approach1data

par(mfrow=c(2,3),pty="s")

# first plot
matplot(index,approach1data,type="n",log="x",pch=NULL,ylim=c(0,11),axes=F,xlab="number of imputations",ylab="percentage deviation R")
matlines(index,approach1data,type="b",lty=c(1,1,2,2),col=1,log="x",pch=c(1,20))
axis(1,at=c(1,10,100))
axis(2)
box()
mtext("Scenario 1 (LLL)", at=0.80, cex=1.0, line=0.45)
title("Approach 1", cex.main=2, line=2.8)

# second plot
matplot(index,approach2data,type="n",log="x",pch=NULL,ylim=c(0,11),axes=F,xlab="number of imputations",ylab="percentage deviation R")
matlines(index,approach2data,type="b",lty=c(1,1,2,2),col=1,log="x",pch=c(1,20))
axis(1,at=c(1,10,100))
axis(2)
box()
title("Approach 2", cex.main=2, line=2.8)

# third plot
matplot(index,relativediff,type="n",log="x",pch=NULL,ylim=c(0,11),axes=F,xlab="number of imputations",ylab="relative reduction")
matlines(index,relativediff,type="b",lty=c(1,1,2,2),col=1,log="x",pch=c(1,20))
axis(1,at=c(1,10,100))
axis(2)
box()
title("Relative reduction", cex.main=2, line=2.8)


#################################
rows <- c(9,10) # third scenario
varmiss <- t(cbind(mcar1[rows,2],mcar10[rows,2],mcar100[rows,2]))  # missing results for variance (approach 1+2)
varnmiss <- t(cbind(mcar1[rows,4],mcar10[rows,4],mcar100[rows,4]))  # non-missing results for variance (approach 1+2)
approach1data <- cbind(varmiss[,1],varnmiss[,1])
approach2data <- cbind(varmiss[,2],varnmiss[,2])
relativediff <- (approach2data-approach1data)/approach1data

# first plot
matplot(index,approach1data,type="n",log="x",pch=NULL,ylim=c(0,51),axes=F,xlab="number of imputations",ylab="percentage deviation R")
matlines(index,approach1data,type="b",lty=c(1,1,2,2),col=1,log="x",pch=c(1,20))
axis(1,at=c(1,10,100))
axis(2)
box()
mtext("Scenario 3 (LHL)", at=0.80, cex=1.0, line=0.45)
#title("Approach 1")

# second plot
matplot(index,approach2data,type="n",log="x",pch=NULL,ylim=c(0,51),axes=F,xlab="number of imputations",ylab="percentage deviation R")
matlines(index,approach2data,type="b",lty=c(1,1,2,2),col=1,log="x",pch=c(1,20))
axis(1,at=c(1,10,100))
axis(2)
box()
#title("Approach 2")

# third plot
matplot(index,relativediff,type="n",log="x",pch=NULL,ylim=c(0,11),axes=F,xlab="number of imputations",ylab="relative reduction")
matlines(index,relativediff,type="b",lty=c(1,1,2,2),col=1,log="x",pch=c(1,20))
axis(1,at=c(1,10,100))
axis(2)
box()
#title("Relative difference")

dev.off()


pdf("Rplot2_Variances_MCAR.pdf",width=8.27,height=11.69)
#################################
rows <- c(17,18) # fifth scenario
varmiss <- t(cbind(mcar1[rows,2],mcar10[rows,2],mcar100[rows,2]))  # missing results for variance (approach 1+2)
varnmiss <- t(cbind(mcar1[rows,4],mcar10[rows,4],mcar100[rows,4]))  # non-missing results for variance (approach 1+2)
approach1data <- cbind(varmiss[,1],varnmiss[,1])
approach2data <- cbind(varmiss[,2],varnmiss[,2])
relativediff <- (approach2data-approach1data)/approach1data

par(mfrow=c(4,3),pty="s")

# first plot
matplot(index,approach1data,type="n",log="x",pch=NULL,ylim=c(0,11),axes=F,xlab="number of imputations",ylab="percentage deviation R")
matlines(index,approach1data,type="b",lty=c(1,1,2,2),col=1,log="x",pch=c(1,20))
axis(1,at=c(1,10,100))
axis(2)
box()
mtext("Scenario 5 (LLH)", at=0.80, cex=1.0, line=0.45)
title("Approach 1", cex.main=2, line=2.8)

# second plot
matplot(index,approach2data,type="n",log="x",pch=NULL,ylim=c(0,11),axes=F,xlab="number of imputations",ylab="percentage deviation R")
matlines(index,approach2data,type="b",lty=c(1,1,2,2),col=1,log="x",pch=c(1,20))
axis(1,at=c(1,10,100))
axis(2)
box()
title("Approach 2", cex.main=2, line=2.8)

# third plot
matplot(index,relativediff,type="n",log="x",pch=NULL,ylim=c(0,11),axes=F,xlab="number of imputations",ylab="relative reduction")
matlines(index,relativediff,type="b",lty=c(1,1,2,2),col=1,log="x",pch=c(1,20))
axis(1,at=c(1,10,100))
axis(2)
box()
title("Relative reduction", cex.main=2, line=2.8)

#################################
rows <- c(21,22) # sixth scenario
varmiss <- t(cbind(mcar1[rows,2],mcar10[rows,2],mcar100[rows,2]))  # missing results for variance (approach 1+2)
varnmiss <- t(cbind(mcar1[rows,4],mcar10[rows,4],mcar100[rows,4]))  # non-missing results for variance (approach 1+2)
approach1data <- cbind(varmiss[,1],varnmiss[,1])
approach2data <- cbind(varmiss[,2],varnmiss[,2])
relativediff <- (approach2data-approach1data)/approach1data


# first plot
matplot(index,approach1data,type="n",log="x",pch=NULL,ylim=c(0,11),axes=F,xlab="number of imputations",ylab="percentage deviation R")
matlines(index,approach1data,type="b",lty=c(1,1,2,2),col=1,log="x",pch=c(1,20))
axis(1,at=c(1,10,100))
axis(2)
box()
mtext("Scenario 6 (HLH)", at=0.80, cex=1.0, line=0.45)
#title("Approach 1")

# second plot
matplot(index,approach2data,type="n",log="x",pch=NULL,ylim=c(0,11),axes=F,xlab="number of imputations",ylab="percentage deviation R")
matlines(index,approach2data,type="b",lty=c(1,1,2,2),col=1,log="x",pch=c(1,20))
axis(1,at=c(1,10,100))
axis(2)
box()
#title("Approach 2")

# third plot
matplot(index,relativediff,type="n",log="x",pch=NULL,ylim=c(0,11),axes=F,xlab="number of imputations",ylab="relative reduction")
matlines(index,relativediff,type="b",lty=c(1,1,2,2),col=1,log="x",pch=c(1,20))
axis(1,at=c(1,10,100))
axis(2)
box()
#title("Relative difference")

#################################
rows <- c(25,26) # seventh scenario
varmiss <- t(cbind(mcar1[rows,2],mcar10[rows,2],mcar100[rows,2]))  # missing results for variance (approach 1+2)
varnmiss <- t(cbind(mcar1[rows,4],mcar10[rows,4],mcar100[rows,4]))  # non-missing results for variance (approach 1+2)
approach1data <- cbind(varmiss[,1],varnmiss[,1])
approach2data <- cbind(varmiss[,2],varnmiss[,2])
relativediff <- (approach2data-approach1data)/approach1data


# first plot
matplot(index,approach1data,type="n",log="x",pch=NULL,ylim=c(0,51),axes=F,xlab="number of imputations",ylab="percentage deviation R")
matlines(index,approach1data,type="b",lty=c(1,1,2,2),col=1,log="x",pch=c(1,20))
axis(1,at=c(1,10,100))
axis(2)
box()
mtext("Scenario 7 (LHH)", at=0.80, cex=1.0, line=0.45)
#title("Approach 1")

# second plot
matplot(index,approach2data,type="n",log="x",pch=NULL,ylim=c(0,51),axes=F,xlab="number of imputations",ylab="percentage deviation R")
matlines(index,approach2data,type="b",lty=c(1,1,2,2),col=1,log="x",pch=c(1,20))
axis(1,at=c(1,10,100))
axis(2)
box()
#title("Approach 2")

# third plot
matplot(index,relativediff,type="n",log="x",pch=NULL,ylim=c(0,11),axes=F,xlab="number of imputations",ylab="relative reduction")
matlines(index,relativediff,type="b",lty=c(1,1,2,2),col=1,log="x",pch=c(1,20))
axis(1,at=c(1,10,100))
axis(2)
box()
#title("Relative difference")

#################################
rows <- c(29,30) # eight scenario
varmiss <- t(cbind(mcar1[rows,2],mcar10[rows,2],mcar100[rows,2]))  # missing results for variance (approach 1+2)
varnmiss <- t(cbind(mcar1[rows,4],mcar10[rows,4],mcar100[rows,4]))  # non-missing results for variance (approach 1+2)
approach1data <- cbind(varmiss[,1],varnmiss[,1])
approach2data <- cbind(varmiss[,2],varnmiss[,2])
relativediff <- (approach2data-approach1data)/approach1data


# first plot
matplot(index,approach1data,type="n",log="x",pch=NULL,ylim=c(0,51),axes=F,xlab="number of imputations",ylab="percentage deviation R")
matlines(index,approach1data,type="b",lty=c(1,1,2,2),col=1,log="x",pch=c(1,20))
axis(1,at=c(1,10,100))
axis(2)
box()
mtext("Scenario 8 (HHH)", at=0.80, cex=1.0, line=0.45)
#title("Approach 1")

# second plot
matplot(index,approach2data,type="n",log="x",pch=NULL,ylim=c(0,51),axes=F,xlab="number of imputations",ylab="percentage deviation R")
matlines(index,approach2data,type="b",lty=c(1,1,2,2),col=1,log="x",pch=c(1,20))
axis(1,at=c(1,10,100))
axis(2)
box()
#title("Approach 2")

# third plot
matplot(index,relativediff,type="n",log="x",pch=NULL,ylim=c(0,11),axes=F,xlab="number of imputations",ylab="relative reduction")
matlines(index,relativediff,type="b",lty=c(1,1,2,2),col=1,log="x",pch=c(1,20))
axis(1,at=c(1,10,100))
axis(2)
box()
#title("Relative difference")

dev.off()


pdf("Rplot1_Variances_MCAR.pdf",width=8.27,height=11.69)
#################################
rows <- c(1,2) # first scenario
varmiss <- t(cbind(mcar1[rows,2],mcar10[rows,2],mcar100[rows,2]))  # missing results for variance (approach 1+2)
varnmiss <- t(cbind(mcar1[rows,4],mcar10[rows,4],mcar100[rows,4]))  # non-missing results for variance (approach 1+2)

approach1data <- cbind(varmiss[,1],varnmiss[,1])
approach2data <- cbind(varmiss[,2],varnmiss[,2])
relativediff <- (approach2data-approach1data)/approach1data

par(mfrow=c(4,3),pty="s")

# first plot
matplot(index,approach1data,type="n",log="x",pch=NULL,ylim=c(0,11),axes=F,xlab="number of imputations",ylab="percentage deviation R")
matlines(index,approach1data,type="b",lty=c(1,1,2,2),col=1,log="x",pch=c(1,20))
axis(1,at=c(1,10,100))
axis(2)
box()
mtext("Scenario 1 (LLL)", at=0.80, cex=1.0, line=0.45)
title("Approach 1", cex.main=2, line=2.8)

# second plot
matplot(index,approach2data,type="n",log="x",pch=NULL,ylim=c(0,11),axes=F,xlab="number of imputations",ylab="percentage deviation R")
matlines(index,approach2data,type="b",lty=c(1,1,2,2),col=1,log="x",pch=c(1,20))
axis(1,at=c(1,10,100))
axis(2)
box()
title("Approach 2", cex.main=2, line=2.8)

# third plot
matplot(index,relativediff,type="n",log="x",pch=NULL,ylim=c(0,11),axes=F,xlab="number of imputations",ylab="relative reduction")
matlines(index,relativediff,type="b",lty=c(1,1,2,2),col=1,log="x",pch=c(1,20))
axis(1,at=c(1,10,100))
axis(2)
box()
title("Relative reduction", cex.main=2, line=2.8)

#################################
rows <- c(5,6) # second scenario
varmiss <- t(cbind(mcar1[rows,2],mcar10[rows,2],mcar100[rows,2]))  # missing results for variance (approach 1+2)
varnmiss <- t(cbind(mcar1[rows,4],mcar10[rows,4],mcar100[rows,4]))  # non-missing results for variance (approach 1+2)
approach1data <- cbind(varmiss[,1],varnmiss[,1])
approach2data <- cbind(varmiss[,2],varnmiss[,2])
relativediff <- (approach2data-approach1data)/approach1data

# first plot
matplot(index,approach1data,type="n",log="x",pch=NULL,ylim=c(0,11),axes=F,xlab="number of imputations", ylab="percentage deviation R")
matlines(index,approach1data,type="b",lty=c(1,1,2,2),col=1,log="x",pch=c(1,20))
axis(1,at=c(1,10,100))
axis(2)
box()
mtext("Scenario 2 (HLL)", at=0.80, cex=1.0, line=0.45)
#title("Approach 1")

# second plot
matplot(index,approach2data,type="n",log="x",pch=NULL,ylim=c(0,11),axes=F,xlab="number of imputations",ylab="percentage deviation R")
matlines(index,approach2data,type="b",lty=c(1,1,2,2),col=1,log="x",pch=c(1,20))
axis(1,at=c(1,10,100))
axis(2)
box()
#title("Approach 2")

# third plot
matplot(index,relativediff,type="n",log="x",pch=NULL,ylim=c(0,11),axes=F,xlab="number of imputations",ylab="relative reduction")
matlines(index,relativediff,type="b",lty=c(1,1,2,2),col=1,log="x",pch=c(1,20))
axis(1,at=c(1,10,100))
axis(2)
box()
#title("Relative difference")

#################################
rows <- c(9,10) # third scenario
varmiss <- t(cbind(mcar1[rows,2],mcar10[rows,2],mcar100[rows,2]))  # missing results for variance (approach 1+2)
varnmiss <- t(cbind(mcar1[rows,4],mcar10[rows,4],mcar100[rows,4]))  # non-missing results for variance (approach 1+2)
approach1data <- cbind(varmiss[,1],varnmiss[,1])
approach2data <- cbind(varmiss[,2],varnmiss[,2])
relativediff <- (approach2data-approach1data)/approach1data

# first plot
matplot(index,approach1data,type="n",log="x",pch=NULL,ylim=c(0,51),axes=F,xlab="number of imputations",ylab="percentage deviation R")
matlines(index,approach1data,type="b",lty=c(1,1,2,2),col=1,log="x",pch=c(1,20))
axis(1,at=c(1,10,100))
axis(2)
box()
mtext("Scenario 3 (LHL)", at=0.80, cex=1.0, line=0.45)
#title("Approach 1")

# second plot
matplot(index,approach2data,type="n",log="x",pch=NULL,ylim=c(0,51),axes=F,xlab="number of imputations",ylab="percentage deviation R")
matlines(index,approach2data,type="b",lty=c(1,1,2,2),col=1,log="x",pch=c(1,20))
axis(1,at=c(1,10,100))
axis(2)
box()
#title("Approach 2")

# third plot
matplot(index,relativediff,type="n",log="x",pch=NULL,ylim=c(0,11),axes=F,xlab="number of imputations",ylab="relative reduction")
matlines(index,relativediff,type="b",lty=c(1,1,2,2),col=1,log="x",pch=c(1,20))
axis(1,at=c(1,10,100))
axis(2)
box()
#title("Relative difference")

#################################
rows <- c(13,14) # fourth scenario
varmiss <- t(cbind(mcar1[rows,2],mcar10[rows,2],mcar100[rows,2]))  # missing results for variance (approach 1+2)
varnmiss <- t(cbind(mcar1[rows,4],mcar10[rows,4],mcar100[rows,4]))  # non-missing results for variance (approach 1+2)
approach1data <- cbind(varmiss[,1],varnmiss[,1])
approach2data <- cbind(varmiss[,2],varnmiss[,2])
relativediff <- (approach2data-approach1data)/approach1data

# first plot
matplot(index,approach1data,type="n",log="x",pch=NULL,ylim=c(0,51),axes=F,xlab="number of imputations",ylab="percentage deviation R")
matlines(index,approach1data,type="b",lty=c(1,1,2,2),col=1,log="x",pch=c(1,20))
axis(1,at=c(1,10,100))
axis(2)
box()
mtext("Scenario 4 (HHL)", at=0.80, cex=1.0, line=0.45)
#title("Approach 1")

# second plot
matplot(index,approach2data,type="n",log="x",pch=NULL,ylim=c(0,51),axes=F,xlab="number of imputations",ylab="percentage deviation R")
matlines(index,approach2data,type="b",lty=c(1,1,2,2),col=1,log="x",pch=c(1,20))
axis(1,at=c(1,10,100))
axis(2)
box()
#title("Approach 2")

# third plot
matplot(index,relativediff,type="n",log="x",pch=NULL,ylim=c(0,11),axes=F,xlab="number of imputations",ylab="relative reduction")
matlines(index,relativediff,type="b",lty=c(1,1,2,2),col=1,log="x",pch=c(1,20))
axis(1,at=c(1,10,100))
axis(2)
box()
#title("Relative difference")

dev.off()


pdf("Rplot2_Variances_MCAR.pdf",width=8.27,height=11.69)
#################################
rows <- c(17,18) # fifth scenario
varmiss <- t(cbind(mcar1[rows,2],mcar10[rows,2],mcar100[rows,2]))  # missing results for variance (approach 1+2)
varnmiss <- t(cbind(mcar1[rows,4],mcar10[rows,4],mcar100[rows,4]))  # non-missing results for variance (approach 1+2)
approach1data <- cbind(varmiss[,1],varnmiss[,1])
approach2data <- cbind(varmiss[,2],varnmiss[,2])
relativediff <- (approach2data-approach1data)/approach1data

par(mfrow=c(4,3),pty="s")

# first plot
matplot(index,approach1data,type="n",log="x",pch=NULL,ylim=c(0,11),axes=F,xlab="number of imputations",ylab="percentage deviation R")
matlines(index,approach1data,type="b",lty=c(1,1,2,2),col=1,log="x",pch=c(1,20))
axis(1,at=c(1,10,100))
axis(2)
box()
mtext("Scenario 5 (LLH)", at=0.80, cex=1.0, line=0.45)
title("Approach 1", cex.main=2, line=2.8)

# second plot
matplot(index,approach2data,type="n",log="x",pch=NULL,ylim=c(0,11),axes=F,xlab="number of imputations",ylab="percentage deviation R")
matlines(index,approach2data,type="b",lty=c(1,1,2,2),col=1,log="x",pch=c(1,20))
axis(1,at=c(1,10,100))
axis(2)
box()
title("Approach 2", cex.main=2, line=2.8)

# third plot
matplot(index,relativediff,type="n",log="x",pch=NULL,ylim=c(0,11),axes=F,xlab="number of imputations",ylab="relative reduction")
matlines(index,relativediff,type="b",lty=c(1,1,2,2),col=1,log="x",pch=c(1,20))
axis(1,at=c(1,10,100))
axis(2)
box()
title("Relative reduction", cex.main=2, line=2.8)

#################################
rows <- c(21,22) # sixth scenario
varmiss <- t(cbind(mcar1[rows,2],mcar10[rows,2],mcar100[rows,2]))  # missing results for variance (approach 1+2)
varnmiss <- t(cbind(mcar1[rows,4],mcar10[rows,4],mcar100[rows,4]))  # non-missing results for variance (approach 1+2)
approach1data <- cbind(varmiss[,1],varnmiss[,1])
approach2data <- cbind(varmiss[,2],varnmiss[,2])
relativediff <- (approach2data-approach1data)/approach1data

#par(mfrow=c(1,3),pty="s")

# first plot
matplot(index,approach1data,type="n",log="x",pch=NULL,ylim=c(0,11),axes=F,xlab="number of imputations",ylab="percentage deviation R")
matlines(index,approach1data,type="b",lty=c(1,1,2,2),col=1,log="x",pch=c(1,20))
axis(1,at=c(1,10,100))
axis(2)
box()
mtext("Scenario 6 (HLH)", at=0.80, cex=1.0, line=0.45)
#title("Approach 1")

# second plot
matplot(index,approach2data,type="n",log="x",pch=NULL,ylim=c(0,11),axes=F,xlab="number of imputations",ylab="percentage deviation R")
matlines(index,approach2data,type="b",lty=c(1,1,2,2),col=1,log="x",pch=c(1,20))
axis(1,at=c(1,10,100))
axis(2)
box()
#title("Approach 2")

# third plot
matplot(index,relativediff,type="n",log="x",pch=NULL,ylim=c(0,11),axes=F,xlab="number of imputations",ylab="relative reduction")
matlines(index,relativediff,type="b",lty=c(1,1,2,2),col=1,log="x",pch=c(1,20))
axis(1,at=c(1,10,100))
axis(2)
box()
#title("Relative difference")

#################################
rows <- c(25,26) # seventh scenario
varmiss <- t(cbind(mcar1[rows,2],mcar10[rows,2],mcar100[rows,2]))  # missing results for variance (approach 1+2)
varnmiss <- t(cbind(mcar1[rows,4],mcar10[rows,4],mcar100[rows,4]))  # non-missing results for variance (approach 1+2)
approach1data <- cbind(varmiss[,1],varnmiss[,1])
approach2data <- cbind(varmiss[,2],varnmiss[,2])
relativediff <- (approach2data-approach1data)/approach1data

#par(mfrow=c(1,3),pty="s")

# first plot
matplot(index,approach1data,type="n",log="x",pch=NULL,ylim=c(0,51),axes=F,xlab="number of imputations",ylab="percentage deviation R")
matlines(index,approach1data,type="b",lty=c(1,1,2,2),col=1,log="x",pch=c(1,20))
axis(1,at=c(1,10,100))
axis(2)
box()
mtext("Scenario 7 (LHH)", at=0.80, cex=1.0, line=0.45)
#title("Approach 1")

# second plot
matplot(index,approach2data,type="n",log="x",pch=NULL,ylim=c(0,51),axes=F,xlab="number of imputations",ylab="percentage deviation R")
matlines(index,approach2data,type="b",lty=c(1,1,2,2),col=1,log="x",pch=c(1,20))
axis(1,at=c(1,10,100))
axis(2)
box()
#title("Approach 2")

# third plot
matplot(index,relativediff,type="n",log="x",pch=NULL,ylim=c(0,11),axes=F,xlab="number of imputations",ylab="relative reduction")
matlines(index,relativediff,type="b",lty=c(1,1,2,2),col=1,log="x",pch=c(1,20))
axis(1,at=c(1,10,100))
axis(2)
box()
#title("Relative difference")

#################################
rows <- c(29,30) # eight scenario
varmiss <- t(cbind(mcar1[rows,2],mcar10[rows,2],mcar100[rows,2]))  # missing results for variance (approach 1+2)
varnmiss <- t(cbind(mcar1[rows,4],mcar10[rows,4],mcar100[rows,4]))  # non-missing results for variance (approach 1+2)
approach1data <- cbind(varmiss[,1],varnmiss[,1])
approach2data <- cbind(varmiss[,2],varnmiss[,2])
relativediff <- (approach2data-approach1data)/approach1data

#par(mfrow=c(1,3),pty="s")

# first plot
matplot(index,approach1data,type="n",log="x",pch=NULL,ylim=c(0,51),axes=F,xlab="number of imputations",ylab="percentage deviation R")
matlines(index,approach1data,type="b",lty=c(1,1,2,2),col=1,log="x",pch=c(1,20))
axis(1,at=c(1,10,100))
axis(2)
box()
mtext("Scenario 8 (HHH)", at=0.80, cex=1.0, line=0.45)
#title("Approach 1")

# second plot
matplot(index,approach2data,type="n",log="x",pch=NULL,ylim=c(0,51),axes=F,xlab="number of imputations",ylab="percentage deviation R")
matlines(index,approach2data,type="b",lty=c(1,1,2,2),col=1,log="x",pch=c(1,20))
axis(1,at=c(1,10,100))
axis(2)
box()
#title("Approach 2")

# third plot
matplot(index,relativediff,type="n",log="x",pch=NULL,ylim=c(0,11),axes=F,xlab="number of imputations",ylab="relative reduction")
matlines(index,relativediff,type="b",lty=c(1,1,2,2),col=1,log="x",pch=c(1,20))
axis(1,at=c(1,10,100))
axis(2)
box()
#title("Relative difference")

dev.off()


###########################
# End of file
###########################
