# Supplementary material for: Construction and assessment of prediction rules for binary outcome in the presence of missing predictor data using multiple imputation and cross‐validation: Methodological approach and data‐based evaluation
Source: Biom J. 2020 Feb 13;62(3):724–41. doi: 10.1002/bimj.201800289 (PMC7217034; doi:10.1002/bimj.201800289)
Supplement: Supplementary file 2 — SUPPORTING INFORMATION [file BIMJ-62-724-s001.zip › Code_and_Data/Simulations/MakeTablesinR.R]

#read in summary tables and reformat them for the paper
library(xtable)

rm(list=ls())

load("Summary_MCAR_M1.Rdata")
mcar1 <- final_summary[[1]]
rm(list=c("final_summary"))
load("Summary_MCAR_M10.Rdata")
mcar10 <- final_summary[[1]]
rm(list=c("final_summary"))
load("Summary_MCAR_M100.Rdata")
mcar100 <- final_summary[[1]]
rm(list=c("final_summary"))

load("Summary_MAR_M1.Rdata")
mar1 <- final_summary[[1]]
rm(list=c("final_summary"))
load("Summary_MAR_M10.Rdata")
mar10 <- final_summary[[1]]
rm(list=c("final_summary"))
load("Summary_MAR_M100.Rdata")
mar100 <- final_summary[[1]]
rm(list=c("final_summary"))

hlp <- rep(c(1,1,0,0), times=8)

#keep only A1 and A2 - leave out C index
mcar1 <- mcar1[hlp==1,1:13]
mcar10 <- mcar10[hlp==1,1:13]
mcar100 <- mcar100[hlp==1,1:13]

#keep only A1 and A2 - leave out C index 
mar1 <- mar1[hlp==1,1:13]
mar10 <- mar10[hlp==1,1:13]
mar100 <- mar100[hlp==1,1:13]

#multiply results by 100
mcar1[,2:13] <- 100*mcar1[,2:13]
mcar10[,2:13] <- 100*mcar10[,2:13]
mcar100[,2:13] <- 100*mcar100[,2:13]

#multiply results by 100 
mar1[,2:13] <- 100*mar1[,2:13]
mar10[,2:13] <- 100*mar10[,2:13]
mar100[,2:13] <- 100*mar100[,2:13]


#output - generate table
#Table S2
print(xtable(mcar1, digits=2, caption="MCAR, K=1, Approaches 1 and 2", align="lr|rrrr|rrrr|rrrr"), include.rownames=FALSE, 
      file="tables.tex", size="small")
#Table S3
print(xtable(mcar10, digits=2, caption="MCAR, K=10, Approaches 1 and 2", align="lr|rrrr|rrrr|rrrr"), include.rownames=FALSE, 
   file="tables.tex", size="small", append=TRUE)
#Table S4
print(xtable(mcar100, digits=2, caption="MCAR, K=100, Approaches 1 and 2", align="lr|rrrr|rrrr|rrrr"), include.rownames=FALSE, 
   file="tables.tex", size="small", append=TRUE)
#Table S5
print(xtable(mar1, digits=2, caption="MAR, K=1, Approaches 1 and 2", align="lr|rrrr|rrrr|rrrr"), include.rownames=FALSE, 
   file="tables.tex", size="small", append=TRUE)
#Table S6
print(xtable(mar10, digits=2, caption="MAR, K=10, Approaches 1 and 2", align="lr|rrrr|rrrr|rrrr"), include.rownames=FALSE, 
   file="tables.tex", size="small", append=TRUE)
#Table S7
print(xtable(mar100, digits=2, caption="MAR, K=100, Approaches 1 and 2", align="lr|rrrr|rrrr|rrrr"), include.rownames=FALSE, 
   file="tables.tex", size="small", append=TRUE)
