# Supplementary material for: Construction and assessment of prediction rules for binary outcome in the presence of missing predictor data using multiple imputation and cross‐validation: Methodological approach and data‐based evaluation
Source: Biom J. 2020 Feb 13;62(3):724–41. doi: 10.1002/bimj.201800289 (PMC7217034; doi:10.1002/bimj.201800289)
Supplement: Supplementary file 2 — SUPPORTING INFORMATION [file BIMJ-62-724-s001.zip › Code_and_Data/Simulations/SummaryMeasures_FinalTable_logreg_MCAR_M1.R]

library(pROC)

rm(list=ls())

source("SummaryMeasures_function_logreg_ext.R")

### Set the working directory with the output of the computer cluster (set manually number of imputations and MCAR or MAR)
setwd("./MCAR_M1")

sim <- 100    # num of simulations
R   <- 10     # num of repetitions

#Create dataframe that calculates summary measures over individuals, replications and simulations, for 
#each scenario and each approach, separately for individuals with (_M) and without (_FO) missing values.
#Summary measures are variance (5.1), bias (5.4), Brier score (5.1) and C-index (not discussed in paper).
#For each summary measure, the Monte Carlo SE is calculated.
final_summary <- list("Prob"=as.data.frame(matrix(0, nrow = 32, ncol = 17)))
colnames(final_summary[["Prob"]]) <- c("scenario_method", "var_M", "var_M_SE", "var_FO","var_FO_SE", "bias_M", "bias_M_SE", "bias_FO", 
                                       "bias_FO_SE", "BS_M", "BS_M_SE", "BS_FO", "BS_FO_SE", "C_M","C_M_SE", "C_FO","C_FO_SE") 
final_summary[["Prob"]]$scenario_method  <- c("LLL_A1","LLL_A2","LLL_N1","LLL_N2","HLL_A1","HLL_A2","HLL_N1","HLL_N2",
                                       "LHL_A1","LHL_A2","LHL_N1","LHL_N2", "HHL_A1","HHL_A2","HHL_N1","HHL_N2",
                                       "LLH_A1","LLH_A2","LLH_N1","LLH_N2","HLH_A1","HLH_A2","HLH_N1","HLH_N2",
                                       "LHH_A1","LHH_A2","LHH_N1","LHH_N2", "HHH_A1","HHH_A2","HHH_N1","HHH_N2")


for( i in 1:sim){

  print(i)
  
  load(paste0("Pred_MCAR_M1_",i,".Rdata"))     # load the files in the working directory
 
  SummaryMeasures <- Summary(pred)  

  final_summary[[1]][,-1] <- final_summary[[1]][,-1] + SummaryMeasures[[1]][,-1]
  
  if (i==1) {SM_tmp <- data.frame(cbind("sim"=1,SummaryMeasures[[1]]))}  
  else {SM_tmp <-rbind(SM_tmp, data.frame(cbind("sim"=i,SummaryMeasures[[1]])))}  

  if (i==1) {Measures <- data.frame(cbind("sim"=1,SummaryMeasures[[2]]))}  
  else {Measures <-rbind(Measures, data.frame(cbind("sim"=i,SummaryMeasures[[2]])))}  
}


final_summary[[1]][,-1] <- final_summary[[1]][,-1]/sim

copy <- final_summary[[1]]

MC_ft <- function(vector)
{V <- var(vector)
MC <- sqrt(1/sim *V)
MC
}

#Monte Carlo Standard Error variance, for 4 approaches
for (j in 1:8) #nr of scenarios
 {for (appr in 1:4)
{#all lines of one approach
tmp <- SM_tmp[c(appr+4*(0:(8*sim-1))),]
#extract data for one scenario
tmp_scen <- tmp[j+8*(0:(sim-1)),]
tmp_scen_2 <- tmp_scen[,c(3,5,7,9,11,13,15,17)]
hlp<- apply(tmp_scen_2,2,MC_ft)
final_summary[["Prob"]][appr+4*(j-1),c(3,5,7,9,11,13,15,17)] <- hlp
}}


save(final_summary, file = "Summary_MCAR_M1.Rdata")
save(Measures, file="Measures_MCAR_M1.Rdata")
