# Supplementary material for: Construction and assessment of prediction rules for binary outcome in the presence of missing predictor data using multiple imputation and cross‐validation: Methodological approach and data‐based evaluation
Source: Biom J. 2020 Feb 13;62(3):724–41. doi: 10.1002/bimj.201800289 (PMC7217034; doi:10.1002/bimj.201800289)
Supplement: Supplementary file 2 — SUPPORTING INFORMATION [file BIMJ-62-724-s001.zip › Code_and_Data/Simulations/SummaryMeasures_function_logreg_ext.R]

#This function calculates summaries of the simulated data. Input is each time one dataframe as generated by the
#simulation procedure (Pred_MCAR_M1_i.Rdata)
Summary <- function(data){
  
  #summary measures based on all patients and averaged over replications (see SummaryMeasures_FinalTable_logreg_exp.R)  
SummaryMeasures <- list("Prob"=as.data.frame(matrix(0, nrow = 32, ncol = 17)),
                        "measures"=as.data.frame(matrix(0, nrow = R*2*8, ncol = 11))) 
colnames(SummaryMeasures[["Prob"]]) <-  c("scenario_method","var_M", "var_M_SE", "var_FO","var_FO_SE", "bias_M", "bias_M_SE", 
                                          "bias_FO", "bias_FO_SE", 
                                          "BS_M", "BS_M_SE", "BS_FO", "BS_FO_SE", "C_M","C_M_SE", "C_FO","C_FO_SE") 
SummaryMeasures[["Prob"]]$scenario_method  <- c("LLL_A1","LLL_A2","LLL_N1","LLL_N2","HLL_A1","HLL_A2","HLL_N1","HLL_N2",
                                          "LHL_A1","LHL_A2","LHL_N1","LHL_N2", "HHL_A1","HHL_A2","HHL_N1","HHL_N2",
                                          "LLH_A1","LLH_A2","LLH_N1","LLH_N2","HLH_A1","HLH_A2","HLH_N1","HLH_N2",
                                          "LHH_A1","LHH_A2","LHH_N1","LHH_N2", "HHH_A1","HHH_A2","HHH_N1","HHH_N2") 

#summary measures based on all patients, within each replication, for individuals with and without 
#missing values separately                                                                                                                                                                   
colnames(SummaryMeasures[["measures"]]) <- c("rep",  "miss", "scen", "var_A1", "var_A2", "bias_A1", "bias_A2", "Brier_A1", "Brier_A2", "C_A1", "C_A2")
SummaryMeasures[["measures"]]$rep <- rep(1:R,each=16)
SummaryMeasures[["measures"]]$miss <- rep(rep(c(0,1), each=8),times=R)
SummaryMeasures[["measures"]]$scen <- rep(c(1:8),times=2*R)  

    for( scen in 1:8 ){      # Scenarios
      
      for( appr in 1:4 ){    # Approaches
        
        # Compute the mean of P1..PR in order to obtain P double bar
        P_bb  <- apply(data[[scen]][[appr]][[1]], 1, mean)
        
        # Define the 0.2-0.8 range of the true P
        range <-  as.numeric(data[[scen]][["TrueValues"]][[2]] > 0.2
                           & data[[scen]][["TrueValues"]][[2]] < 0.8)
        
        # Define the missing variable
        miss  <- data[[scen]][["TrueValues"]][["Missing"]]
        
        
        # VARIATION ####
        # Compute P_ir-median(P_ir) for all obs within the range 0.2-0.8 and then calculate 90%-10%
        
        ## MISSING
        var_i  <- apply(data[[scen]][[appr]][[1]][range==1 & miss==1,], 1, function(x) x-mean(x))
        
        SummaryMeasures[[1]][appr+4*(scen-1), 2] <- quantile(var_i, 0.9) - quantile(var_i, 0.1)
        
        #variation per replicate:
if (appr==1) SummaryMeasures[[2]]$var_A1[SummaryMeasures[[2]]$miss==1&SummaryMeasures[[2]]$scen==scen] <- apply(var_i, 1, function(x) quantile(x, 0.9) - quantile(x, 0.1))
if (appr==2) SummaryMeasures[[2]]$var_A2[SummaryMeasures[[2]]$miss==1&SummaryMeasures[[2]]$scen==scen] <- apply(var_i, 1, function(x) quantile(x, 0.9) - quantile(x, 0.1))      
        
        ## FULLY OBS
        var_i  <- apply(data[[scen]][[appr]][[1]][range==1 & miss==0,], 1, function(x) x-mean(x))
        
        SummaryMeasures[[1]][appr+4*(scen-1), 4] <- quantile(var_i, 0.9) - quantile(var_i, 0.1)
if (appr==1) SummaryMeasures[[2]]$var_A1[SummaryMeasures[[2]]$miss==0&SummaryMeasures[[2]]$scen==scen] <- apply(var_i, 1, function(x) quantile(x, 0.9) - quantile(x, 0.1))
if (appr==2) SummaryMeasures[[2]]$var_A2[SummaryMeasures[[2]]$miss==0&SummaryMeasures[[2]]$scen==scen] <- apply(var_i, 1, function(x) quantile(x, 0.9) - quantile(x, 0.1))      
        
        
        # BIAS ####
        # Compute P_bb-P_T for all obs within the range 0.2-0.8 
        
        ## MISSING
        bias_i <- P_bb[range==1 & miss==1] - data[[scen]][["TrueValues"]][[2]][range==1 & miss==1]
        
        SummaryMeasures[[1]][appr+4*(scen-1), 6] <- mean(bias_i)
      
        #bias per replicate  
        bias_ir <- data[[scen]][[appr]][[1]][range==1 & miss==1,] - data[[scen]][["TrueValues"]][[2]][range==1 & miss==1]
if (appr==1) SummaryMeasures[[2]]$bias_A1[SummaryMeasures[[2]]$miss==1&SummaryMeasures[[2]]$scen==scen] <- apply(bias_ir, 2, mean)
if (appr==2) SummaryMeasures[[2]]$bias_A2[SummaryMeasures[[2]]$miss==1&SummaryMeasures[[2]]$scen==scen] <- apply(bias_ir, 2,mean)            
        
        ## FULLY OBS
        bias_i <- P_bb[range==1 & miss==0] - data[[scen]][["TrueValues"]][[2]][range==1 & miss==0]
        
        SummaryMeasures[[1]][appr+4*(scen-1), 8] <- mean(bias_i)
        #bias per replicate  
        bias_ir <- data[[scen]][[appr]][[1]][range==1 & miss==0,] - data[[scen]][["TrueValues"]][[2]][range==1 & miss==0] 
        if (appr==1) SummaryMeasures[[2]]$bias_A1[SummaryMeasures[[2]]$miss==0&SummaryMeasures[[2]]$scen==scen] <- apply(bias_ir, 2, mean)
        if (appr==2) SummaryMeasures[[2]]$bias_A2[SummaryMeasures[[2]]$miss==0&SummaryMeasures[[2]]$scen==scen] <- apply(bias_ir, 2, mean)  
        
        # BRIER SCORE ####
        
        ## MISSING
       Brier_i <- rep(NA,length(data[[scen]][["TrueValues"]][[1]][miss==1]))
        
        for(i in 1:length(Brier_i))  Brier_i[i] <- mean(as.numeric((data[[scen]][["TrueValues"]][[1]][miss==1][i]-data[[scen]][[appr]][[1]][miss==1,][i,])^2)) 
        
       SummaryMeasures[[1]][appr+4*(scen-1), 10] <- mean(Brier_i)
       
       #Brier per replicate
       Brier_ir <- matrix(NA,nrow=length(data[[scen]][["TrueValues"]][[1]][miss==1]), ncol=R)
for(i in 1:nrow(Brier_ir)) for(r in 1:R)  Brier_ir[i,r] <- (data[[scen]][["TrueValues"]][[1]][miss==1][i]-data[[scen]][[appr]][[1]][miss==1,][i,r])^2        
if (appr==1) SummaryMeasures[[2]]$Brier_A1[SummaryMeasures[[2]]$miss==1&SummaryMeasures[[2]]$scen==scen] <- apply(Brier_ir,2, mean) 
if (appr==2) SummaryMeasures[[2]]$Brier_A2[SummaryMeasures[[2]]$miss==1&SummaryMeasures[[2]]$scen==scen] <- apply(Brier_ir,2, mean)         
       
        ## FULLY OBS
       Brier_i <- rep(NA,length(data[[scen]][["TrueValues"]][[1]][miss==0]))
       
       for(i in 1:length(Brier_i))  Brier_i[i] <- mean(as.numeric((data[[scen]][["TrueValues"]][[1]][miss==0][i]-data[[scen]][[appr]][[1]][miss==0,][i,])^2)) 
       
        
        SummaryMeasures[[1]][appr+4*(scen-1), 12] <- mean(Brier_i)
        
        #Brier per replicate
        Brier_ir <- matrix(NA,nrow=length(data[[scen]][["TrueValues"]][[1]][miss==0]), ncol=R)
        for(i in 1:nrow(Brier_ir)) for(r in 1:R)  Brier_ir[i,r] <- (data[[scen]][["TrueValues"]][[1]][miss==0][i]-data[[scen]][[appr]][[1]][miss==0,][i,r])^2        
        if (appr==1) SummaryMeasures[[2]]$Brier_A1[SummaryMeasures[[2]]$miss==0&SummaryMeasures[[2]]$scen==scen] <- apply(Brier_ir,2, mean) 
        if (appr==2) SummaryMeasures[[2]]$Brier_A2[SummaryMeasures[[2]]$miss==0&SummaryMeasures[[2]]$scen==scen] <- apply(Brier_ir,2, mean)         
        
               
        # C-INDEX ####
        ## MISSING
        #nr of imputations
        C_m <- rep(NA,ncol(data[[scen]][[appr]][[1]]))
        
        
        for(m in 1:ncol(data[[scen]][[appr]][[1]])) C_m[m] <- auc(roc(data[[scen]][["TrueValues"]][[1]][miss==1], data[[scen]][[appr]][[1]][miss==1,][,m]))  
                                         
        
      SummaryMeasures[[1]][appr+4*(scen-1), 14] <- mean(C_m)
 
if (appr==1) SummaryMeasures[[2]]$C_A1[SummaryMeasures[[2]]$miss==1&SummaryMeasures[[2]]$scen==scen] <- C_m 
if (appr==2) SummaryMeasures[[2]]$C_A2[SummaryMeasures[[2]]$miss==1&SummaryMeasures[[2]]$scen==scen] <- C_m        
      
        ## FULLY OBS
      C_m <- rep(NA,ncol(data[[scen]][[appr]][[1]]))
      
      
      for(m in 1:ncol(data[[scen]][[appr]][[1]])) C_m[m] <- auc(roc(data[[scen]][["TrueValues"]][[1]][miss==0], data[[scen]][[appr]][[1]][miss==0,][,m]))  
      
        SummaryMeasures[[1]][appr+4*(scen-1), 16] <- mean(C_m)
        
        if (appr==1) SummaryMeasures[[2]]$C_A1[SummaryMeasures[[2]]$miss==0&SummaryMeasures[[2]]$scen==scen] <- C_m 
        if (appr==2) SummaryMeasures[[2]]$C_A2[SummaryMeasures[[2]]$miss==0&SummaryMeasures[[2]]$scen==scen] <- C_m             
    }
 }
  
  SummaryMeasures
}
