# Supplementary material for: Construction and assessment of prediction rules for binary outcome in the presence of missing predictor data using multiple imputation and cross‐validation: Methodological approach and data‐based evaluation
Source: Biom J. 2020 Feb 13;62(3):724–41. doi: 10.1002/bimj.201800289 (PMC7217034; doi:10.1002/bimj.201800289)
Supplement: Supplementary file 2 — SUPPORTING INFORMATION [file BIMJ-62-724-s001.zip › Code_and_Data/Simulations/one_simulation_logreg.R]

rm(list=ls())

#We run this code on a computer cluster. This requires Unix-files to give commands to the R software. 
#In the Unix-file, an index is defined that runs from 1 to 100 to ensure a new seed for each new set of 
#generated datasets.
args <- commandArgs(TRUE)
i <- as.numeric(args[1])
seed <- i


library(MASS)
library(mice)

#source("sim_scenario_MCAR_logreg.R")  # load the function for simulations and analysis (MCAR or MAR)
source("sim_scenario_MAR_logreg.R")


# Define parameters ####

n  <- 1000                   # sample size
K  <- 10                     # num of CV folds 
M  <- 10                     # num of imputed datasets (1, 10 or 100)
R  <- 10                     # num of replications
J  <- 4                      # num of covariates

mu <- rep(0,J)               # mean of X

sigma <- matrix(c( 1.00000000, -0.5486056, -0.14417759,  0.06172999,
                  -0.54860555,  1.0000000,  0.29700148,  0.11893511,
                  -0.14417759,  0.2970015,  1.00000000, -0.02102862,
                   0.06172999,  0.1189351, -0.02102862,  1.00000000), nrow=4, ncol=4)

#set parameters that define scenarios
beta0.low <- -1.39 #gives p(1|X=0)=0.2
beta0.high <- 0.405 #gives p(1|X=0)=0.6


beta.low  <- log(1.1)        # Define possible values beta.1
beta.high <- log(2)

perc.low  <- 0.1             # Define the percentages of missing data
perc.high <- 0.5
# Define the 8 scenarios
scenarios <- expand.grid(beta0 = c("beta0.low", "beta0.high"), beta = c("beta.low", "beta.high"),            
                         percentage = c("perc.low", "perc.high"))


# Simulation ####

set.seed(seed)

pred <- lapply(1:nrow(scenarios), function(row) {     # Do a simulation for each scenario
  
  beta0 <- scenarios[row, 1]
  if(beta0 == "beta0.low")  beta.0 <- beta0.low
  if(beta0 == "beta0.high") beta.0 <- beta0.high
  
  beta1 <- scenarios[row, 2]
  if(beta1 == "beta.low")  beta.1 <- beta.low
  if(beta1 == "beta.high") beta.1 <- beta.high
  
  percentage <- scenarios[row, 3]
  if(percentage == "perc.low")  percentage <- perc.low
  if(percentage == "perc.high") percentage <- perc.high
  #function that generates data and analyzes them according to different approaches
  sim_scenario(percentage,beta.0,beta.1)
  
})


save(pred, file = paste0("Pred_MCAR_M1_",seed,".Rdata"))      # Save the results
#save(pred, file = paste0("Pred_MCAR_M10_",seed,".Rdata"))
#save(pred, file = paste0("Pred_MCAR_M100_",seed,".Rdata"))   
#save(pred, file = paste0("Pred_MAR_M1_",seed,".Rdata"))
#save(pred, file = paste0("Pred_MAR_M10_",seed,".Rdata"))
#save(pred, file = paste0("Pred_MAR_M100_",seed,".Rdata"))
