# Supplementary material for: Construction and assessment of prediction rules for binary outcome in the presence of missing predictor data using multiple imputation and cross‐validation: Methodological approach and data‐based evaluation
Source: Biom J. 2020 Feb 13;62(3):724–41. doi: 10.1002/bimj.201800289 (PMC7217034; doi:10.1002/bimj.201800289)
Supplement: Supplementary file 2 — SUPPORTING INFORMATION [file BIMJ-62-724-s001.zip › Code_and_Data/Simulations/sim_scenario_MAR_logreg.R]

#this function generates one dataset for one scenario, for a MAR mechanism. Data are then analyzed 
#according to the methods described in the paper.  

sim_scenario <-  function(percentage, beta.0, beta.1) {  
  #percentage: percentage of missing data in first covariate
  #beta.0, beta.1: coefficients in logistic regression model
          
      ## SIMULATION ####
        
      X.sim  <- mvrnorm(n=n, mu=mu, Sigma=sigma)        # Simulate 4 variables from a multivariate Normal distribution X~N_4(0,sigma)
  
      beta   <- c(beta.0, beta.1, log(2), log(0.85), log(0.75))      # Define vector of betas
      
      beta.x <- sapply(1:nrow(X.sim), function(x) {sum(beta*c(1,X.sim[x,]))})
      prob  <- exp(beta.x)/(1+exp(beta.x))    # model based predicted probability
      
      outc <- sapply(1:length(prob), function(x) rbinom(1,1,prob[x]))
      #this file is identical to the _MCAR-file, except the next 3 lines
      X2.n <- (X.sim[,2]-min(X.sim[,2]))/(max(X.sim[,2])-min(X.sim[,2]))   # Normalization of X2
      MAR  <- rbinom(n=n, size=1, prob=pmin(X2.n*percentage/mean(X2.n),1)) # Define missing data in the first variable
      X1 <- X.sim[,1]; X1[MAR==1] <- NA                                    
  
      final_data <- as.data.frame(cbind(X1,X.sim[,-1],prob,outc))    # Define the final dataset
      
      # Define the True dataset (covariates fully observed, predicted and observed outcomes)   
      TrueValues <- data.frame("outc"=outc, "P"=prob,"Missing"=as.numeric(is.na(final_data[,1])),X.sim)    
  
      
      ## Analysis ##
      ## APPROACH 1 ####
            
      # Define some matrices we need later
      Xb    <- matrix(NA, nrow=n, ncol=M)
      
      appr1 <- matrix(NA, ncol=M, nrow=n)
      A1 <- as.data.frame(matrix(NA, nrow=n, ncol=R)); for(i in 1:R)  names(A1)[i]  <- paste("P",i,sep="")      
      PI_A1 <- as.data.frame(matrix(NA, nrow=n, ncol=R)); for(i in 1:R)  names(PI_A1)[i] <- paste("PI",i,sep="") 
      #PI: prognostic index
      
      print("Approach 1")
      #analysis is replicated R times            
      for(r in 1:R){   
          
        for (m in 1:M) {
            #build fold partition for cross-validation  
            folds <- split(sample(n, n, replace=F), as.factor(1:K)) 
              
            for (k in 1:K) {
                
              folds[[k]] <- sort(folds[[k]])    # Sort the id of the k-th fold
                
              data_A1 <- final_data             # Make a copy of the original data to keep the latter unaffected
                
              # Remove the response  from the test set
              data_A1[folds[[k]], ("outc")] <- NA
                
                
              ### Compute MI (once) in the whole dataset
                
              # Run an imputation with zero iterations to create the predictor matrix 
              imp <- mice(data_A1, m = 1, maxit = 0, printFlag = FALSE)
                
              pred <- imp$predictorMatrix ; pred[,c("prob")] <- 0
                
              # Run an imputation with m = 1
              imp_data <- mice(data_A1, m = 1, predictorMatrix = pred, maxit=50,  printFlag = FALSE)
                
                
              data_compl <- complete(imp_data, 1)  # select the completed data
              
              # Fit a logistic regression model on the training set
              fit  <- glm(outc ~ X1+V2+V3+V4 , family = binomial, data=data_compl[-folds[[k]],])
                
              coef <- fit$coefficients             # Save the coefficients
              fitval <- fitted.values(fit)         # predicted probabilities
                
              X_m <- model.matrix(~1+., data=data_compl)[,-c(J+2,J+3)]   
              Xb[folds[[k]],m] <- X_m[folds[[k]],] %*% coef          # Compute X*b only for the test set (k-th fold)
                
              # Compute the predicted probability for each individual in the test set and save the predictions
              appr1[folds[[k]],m] <- exp(Xb[folds[[k]],m])/(1+exp(Xb[folds[[k]],m]))
              
              }
            }
        
          # Pool the X*b values (Prognostic Index)
          PI_A1[,r] <- apply(Xb, 1, mean)
            
          # Pool the predictions
          A1[,r] <- apply(appr1, 1, mean) 
          
          print(r)
      }

            
      ## APPROACH 2 ####
            
      # Define some matrices we need later
      coef_m <- matrix(NA, nrow=M, ncol=J+1)
      Xb     <- matrix(NA, nrow=n, ncol=M)
      coefs  <- matrix(NA, nrow=K, ncol=J+1)  
      
      appr2 <-  matrix(NA, nrow=n, ncol=M)
      A2 <- as.data.frame(matrix(NA, nrow=n, ncol=R))
      for(i in 1:R)  names(A2)[i]  <- paste("P",i,sep="")      
      PI_A2 <- as.data.frame(matrix(NA, nrow=n, ncol=R)); for(i in 1:R)  names(PI_A2)[i] <- paste("PI",i,sep="") 
      
      print("Approach 2")
      
      for(r in 1:R){
              
        # Define K folds for the Cross-validation
        folds <- split(sample(n, n, replace=F), as.factor(1:K))
          
        for (k in 1:K) {
              
            folds[[k]] <- sort(folds[[k]])    # Sort the id of the k-th fold
              
            data_A1 <- final_data             # Make a copy of the original data to keep the latter unaffected
              
            # Remove the response from the test set
            data_A1[folds[[k]], ("outc")] <- NA  
              
            ### Compute MI with m=M in the whole dataset
              
            # Run an imputation with zero iterations to create the predictor matrix 
            imp <- mice(data_A1, m = 1, maxit = 0, printFlag = FALSE)
            pred <- imp$predictorMatrix ; pred[,c("prob")] <- 0
              
            # Run an imputation with m = M
            imp_data <- mice(data_A1, m = M, predictorMatrix = pred, maxit=50,  printFlag = FALSE)
              
              
            for (m in 1:M){
                
              data_compl <- complete(imp_data, m)  # select the completed data
              
              # Fit a logistic regression model on the training set
              fit  <- glm(outc ~ X1+V2+V3+V4 , family = binomial, data=data_compl[-folds[[k]],])
                
              coef_m[m,] <- fit$coefficients             # Save the coefficients
               
                
            }
              
            coefs[k,] <- apply(coef_m, 2, mean)     # Pool the coefficients (and save them)
            
              
            # Define the M X*coef_c values for each individual (one for each dataset) 
            for (m in 1:M) {
                
              data_compl <- complete(imp_data, m)  
                
              # Define the regression matrix and remove intercept and outcome
              X_m <- model.matrix(~1+., data=data_compl)[,-c(J+2,J+3)]    
                
              # Compute X*b for the test set of the m-th dataset
              Xb[folds[[k]],m] <- X_m[folds[[k]],] %*% coefs[k,] 
              
              # Compute the predicted probability for each individual in the test set and save the predictions
              appr2[folds[[k]],m] <- exp(Xb[folds[[k]],m])/(1+exp(Xb[folds[[k]],m]))
                
            }
          }
            
          # Pool the X*b values (Prognostic Index)
          PI_A2[,r] <- apply(Xb, 1, mean)
            
          # Pool the predictions 
          A2[,r] <- apply(appr2, 1, mean) 
          
          print(r)
      }      

      
      
      ## NAIVE APPROACHES #### 
      # an extension to investigate what happens if the outcomes in the test data are used for imputation # 
      
      # Define some matrices we need later (Naive 1)
      coef   <- matrix(NA, nrow=1, ncol=J)  
      Xb     <- matrix(NA, nrow=n, ncol=M)
      naive1 <- matrix(NA, ncol = M, nrow = n) 
      
      # Define some matrices we need later (Naive 2)
      coef_m <- matrix(NA, nrow=M, ncol=J+1)
      Xb     <- matrix(NA, nrow=n, ncol=M)
      coefs  <- matrix(NA, nrow=K, ncol=J+1)  
      
      naive2 <- matrix(NA, nrow=n, ncol=M)
      
      N1<-N2  <- as.data.frame(matrix(NA, nrow=n, ncol=R))
      for(i in 1:R)  names(N1)[i]  <- names(N2)[i]  <- paste("P",i,sep="")   
      PI_N1 <- PI_N2 <- as.data.frame(matrix(NA, nrow=n, ncol=R)); for(i in 1:R)  names(PI_N1)[i] <- names(PI_N2)[i] <- paste("PI",i,sep="") 
      
      
      print("Naive approaches")
      
      for(r in 1:R){
          
          
        ## MI ##
        # Run an imputation with zero iterations to create the predictor matrix 
        imp <- mice(final_data, m = 1, maxit = 0,  printFlag = FALSE)
        
        pred <- imp$predictorMatrix ; pred[,c("outc")] <- 0
          
        # Run an imputation with m = M
        imp_data <- mice(final_data, m = M, predictorMatrix = pred, maxit=50,  printFlag = FALSE)
          
          
        #### NAIVE APPROACH 1 ####
      
        for (m in 1:M){
            
          data_compl <- complete(imp_data, m)  # Select the complete model
            
          # Define K folds for the CV
          folds <- split(sample(n, n, replace=F), as.factor(1:K))
            
            for( k in 1:K ) {
              
              folds[[k]] <- sort(folds[[k]])       # Sort the id of the k-th fold
              
              # Fit a logistic regression model on the training set
              fit  <- glm(outc ~ X1+V2+V3+V4 , family = binomial, data=data_compl[-folds[[k]],])
              
              coef <- fit$coefficients             # Save the coefficients
              fitval <- fitted.values(fit)         # predicted probabilities
              
              X_m <- model.matrix(~1+., data=data_compl)[,-c(J+2,J+3)]   
              Xb[folds[[k]],m] <- X_m[folds[[k]],] %*% coef          # Compute X*b only for the test set (k-th fold)
              
              # Compute the predicted probability for each individual in the test set and save the predictions
              appr1[folds[[k]],m] <- exp(Xb[folds[[k]],m])/(1+exp(Xb[folds[[k]],m]))
              
        }
        
        # Pool the X*b values (Prognostic Index)
        PI_N1[,r] <- apply(Xb, 1, mean)
        
        # Pool the predictions
        N1[,r] <- apply(appr1, 1, mean) 
        
        print(r)
      }
      
          
        #### NAIVE APPROACH 2 ####
         
        # Define K folds for the CV
        folds <- split(sample(n, n, replace=F), as.factor(1:K))
          
          
        for( k in 1:K ) {  
            
          folds[[k]] <- sort(folds[[k]])         # Sort the id of the k-th fold
            
          for (m in 1:M){
              
              data_compl <- complete(imp_data, m)  # Select the complete model
              
              
              # Fit a logistic regression model on the training set
              fit  <- glm(outc ~ X1+V2+V3+V4 , family = binomial, data=data_compl[-folds[[k]],])
              
              coef_m[m,] <- fit$coefficients             # Save the coefficients
              
              
          }
          
          coefs[k,] <- apply(coef_m, 2, mean)     # Pool the coefficients (and save them)
          
          
          # Define the M X*coef_c values for each individual (one for each dataset) 
          for (m in 1:M) {
            
            data_compl <- complete(imp_data, m)  
            
            # Define the regression matrix and remove intercept, time and status
            X_m <- model.matrix(~1+., data=data_compl)[,-c(J+2,J+3)]    
            
            # Compute X*b for the test set of the m-th dataset
            Xb[folds[[k]],m] <- X_m[folds[[k]],] %*% coefs[k,] 
            
            # Compute the predicted probability for each individual in the test set and save the predictions
            appr2[folds[[k]],m] <- exp(Xb[folds[[k]],m])/(1+exp(Xb[folds[[k]],m]))
            
          }
        }
      
      # Pool the X*b values (Prognostic Index)
      PI_N2[,r] <- apply(Xb, 1, mean)
      
      # Pool the predictions 
      N2[,r] <- apply(appr2, 1, mean) 
      
      print(r)
}      


      
      ## OUTPUT ####
      #a list of predicted probabilities and prognostic indices, one for each individual, 
      #for each of the 4 approaches and R replications
      #the true vales (as defined when generating the data, before deleting values) are added
      #also seed and parameters defining the scenario are stored
      out <- list("A1"=list("P"=A1,"PI"=PI_A1),"A2"=list("P"=A2,"PI"=PI_A2),
                  "N1"=list("P"=N1,"PI"=PI_N1),"N2"=list("P"=N2,"PI"=PI_N2), 
                  "TrueValues"=TrueValues)
      out$seed <- seed 
      out$percentage <- percentage
      out$beta.0 <- beta.0
      out$beta.1 <- beta.1
      return(out)
}
